# Supplementary material for: A second monoclinic polymorph of 2-amino-4,6-dichloro­pyrimidine
Source: Acta Crystallogr Sect E Struct Rep Online. 2008 Aug 6;64(Pt 9):o1659–60. doi: 10.1107/S1600536808023714 (PMC2960503; doi:10.1107/S1600536808023714)
Supplement: Supplementary file 1 [file e-64-o1659-sup1.cif]

##############################################################################
###                                                                        ###
###        Electronic paper (Acta Crystallographica Section E)             ###
###                                                                        ###
##############################################################################
#                                                                            #
# This CIF contains the data in a paper accepted for publication in Acta     #
# Crystallographica Section E. It conforms to the requirements of Notes      #
# for Authors for Section E, and has been peer reviewed under the auspices   #
# of the IUCr Commission on Journals.                                        #
#                                                                            #
# Full details of the Crystallographic Information File format               #
# are given in the paper "The Crystallographic Information File (CIF):       #
# a New Standard Archive File for Crystallography" by S. R. Hall, F. H.      #
# Allen and I. D. Brown [Acta Cryst. (1991), A47, 655-685].                  #
#                                                                            #
# The current version of the core CIF dictionary is obtainable from          #
# ftp://ftp.iucr.org/pub/cif_core.dic. The current version number is 2.4.    #
#                                                                            #
# Software is freely available for graphical display of the structure(s) in  #
# this CIF.  For information consult the CIF home page http://www.iucr.org/  #
# cif/home.html                                                              #
#                                                                            #
# This file may be used for bona fide research purposes within the           #
# scientific community so long as proper attribution is given to the journal # 
# article from which it was obtained.                                        #
#                                                                            #
##############################################################################
                                             
data_global
_audit_creation_method     'form.cif (version 2.0)'
_journal_data_validation_number     ?
_journal_date_recd_electronic     2008-07-25
_journal_date_accepted     2008-07-27
_journal_name_full     'Acta Crystallographica, Section E'
_journal_year     2008
_journal_volume     64
_journal_issue      9
_journal_page_first     o1659
_journal_page_last     o1660
_journal_paper_category     QO
_journal_coeditor_code     SJ2524
_publ_contact_author_name     'Prof. Fun Hoong Kun'
_publ_contact_author_address
;
      X-ray Crystallography Unit
      School of Physics
      Universiti Sains Malaysia
      11800 USM, Penang
      MALAYSIA
;
_publ_contact_author_email     'hkfun@usm.my'
_publ_contact_author_fax     '6 04 6579150'
_publ_contact_author_phone     '6 04 6577888  Ext. 3690'
_publ_section_title
;
A second monoclinic polymorph of 2-amino-4,6-dichloropyrimidine
;
loop_
    _publ_author_name
    _publ_author_footnote
    _publ_author_address
    'Hoong-Kun Fun' ?
;     X-ray Crystallography Unit
      School of Physics
      Universiti Sains Malaysia
      11800 USM, Penang
      Malaysia
;
    'Suchada Chantrapromma'
;
      Additional correspondence author, email: suchada.c@psu.ac.th.
;
;     Crystal Materials Research Unit
      Department of Chemistry
      Faculty of Science
      Prince of Songkla University
      Hat-Yai, Songkhla 90112
      Thailand
;
    'Subrata Jana' ?
;
      Department of Chemistry
      Bengal Engineering and Science University'
      Shibpur
      Howrah
      India 711 103
;
    'Rinku Chakrabarty' ?
;
      Department of Chemistry
      Bengal Engineering and Science University'
      Shibpur
      Howrah
      India 711 103
;
    'Shyamaprosad Goswami' ?
;
      Department of Chemistry
      Bengal Engineering and Science University'
      Shibpur
      Howrah
      India 711 103
;
data_I
_audit_creation_method     SHELXL-97
_chemical_name_systematic
;
A second monoclinic polymorph of 2-amino-4,6-dichloropyrimidine
;
_chemical_name_common
;
;
_chemical_formula_moiety     'C4 H3 Cl2 N3'
_chemical_formula_sum     'C4 H3 Cl2 N3'
_chemical_formula_weight     163.99
_chemical_melting_point     ?
_chemical_melting_point_gt     492
_chemical_melting_point_lt     494
_symmetry_cell_setting     Monoclinic
_symmetry_space_group_name_H-M     'C 2/c'
_symmetry_space_group_name_Hall     '-C 2yc'
loop_
    _symmetry_equiv_pos_as_xyz
    'x, y, z'
    '-x, y, -z+1/2'
    'x+1/2, y+1/2, z'
    '-x+1/2, y+1/2, -z+1/2'
    '-x, -y, -z'
    'x, -y, z-1/2'
    '-x+1/2, -y+1/2, -z'
    'x+1/2, -y+1/2, z-1/2'
_cell_length_a     32.060(4)
_cell_length_b     3.8045(6)
_cell_length_c     21.302(3)
_cell_angle_alpha     90.00
_cell_angle_beta     102.193(7)
_cell_angle_gamma     90.00
_cell_volume     2539.6(6)
_cell_formula_units_Z     16
_cell_measurement_reflns_used     2886
_cell_measurement_theta_min     1.30
_cell_measurement_theta_max     27.50
_cell_measurement_temperature     296(2)
_exptl_crystal_description     Block
_exptl_crystal_colour     Colorless
_exptl_crystal_size_max     0.57
_exptl_crystal_size_mid     0.14
_exptl_crystal_size_min     0.02
_exptl_crystal_density_diffrn     1.716
_exptl_crystal_density_meas     ?
_exptl_crystal_density_method     'not measured'
_exptl_crystal_F_000     1312
_exptl_absorpt_coefficient_mu     0.921
_exptl_absorpt_correction_type     multi-scan
_exptl_absorpt_process_details     '(SADABS; Bruker, 2005)'
_exptl_absorpt_correction_T_min     0.6203
_exptl_absorpt_correction_T_max     0.9845
_exptl_special_details
;
;
_diffrn_ambient_temperature     296(2)
_diffrn_radiation_type     MoK\a
_diffrn_radiation_wavelength     0.71073
_diffrn_radiation_source     'fine-focus sealed tube'
_diffrn_radiation_monochromator     graphite
_diffrn_measurement_device_type
;
Bruker SMART APEX2 CCD area-detector diffractometer
;
_diffrn_measurement_method     '\w scans'
_diffrn_detector_area_resol_mean     8.33
_diffrn_reflns_number     12772
_diffrn_reflns_av_R_equivalents     0.0512
_diffrn_reflns_av_sigmaI/netI     0.0495
_diffrn_reflns_theta_min     1.30
_diffrn_reflns_theta_max     27.50
_diffrn_reflns_theta_full     27.50
_diffrn_measured_fraction_theta_max     0.998
_diffrn_measured_fraction_theta_full     0.998
_diffrn_reflns_limit_h_min     -40
_diffrn_reflns_limit_h_max     40
_diffrn_reflns_limit_k_min     -4
_diffrn_reflns_limit_k_max     4
_diffrn_reflns_limit_l_min     -27
_diffrn_reflns_limit_l_max     27
_diffrn_standards_number     0
_diffrn_standards_interval_count     ?
_diffrn_standards_interval_time     ?
_diffrn_standards_decay_%     ?
_refine_special_details
;
Refinement of <i>F</i>^2^ against ALL reflections. The weighted <i>R</i>-factor
<i>wR</i> and goodness of fit <i>S</i> are based on <i>F</i>^2^, conventional
<i>R</i>-factors <i>R</i> are based on <i>F</i>, with <i>F</i> set to zero for
negative <i>F</i>^2^. The threshold expression of <i>F</i>^2^ >
\s(<i>F</i>^2^) is used only for calculating <i>R</i>-factors(gt) <i>etc</i>.
and is not relevant to the choice of reflections for refinement.
<i>R</i>-factors based on <i>F</i>^2^ are statistically about twice as large
as those based on <i>F</i>, and <i>R</i>- factors based on ALL data will be
even larger.
;
_reflns_number_total     2886
_reflns_number_gt     1875
_reflns_threshold_expression     'I > 2\s(I)'
_refine_ls_structure_factor_coef     Fsqd
_refine_ls_matrix_type     full
_refine_ls_R_factor_all     0.0749
_refine_ls_R_factor_gt     0.0401
_refine_ls_wR_factor_gt     0.0849
_refine_ls_wR_factor_ref     0.0975
_refine_ls_goodness_of_fit_ref     1.024
_refine_ls_restrained_S_all     1.024
_refine_ls_number_reflns     2886
_refine_ls_number_parameters     187
_refine_ls_number_restraints     0
_refine_ls_hydrogen_treatment     refall
_refine_ls_weighting_scheme     calc
_refine_ls_weighting_details
                 'calc w=1/[\s^2^(Fo^2^)+(0.0403P)^2^] where P=(Fo^2^+2Fc^2^)/3'
_atom_sites_solution_hydrogens     geom
_atom_sites_solution_primary     direct
_atom_sites_solution_secondary     difmap
_refine_ls_shift/su_max     0.001
_refine_ls_shift/su_mean     <0.001
_refine_diff_density_max     0.222
_refine_diff_density_min     -0.244
_refine_ls_extinction_method     none
_refine_ls_extinction_coef     ?
loop_
    _atom_type_symbol
    _atom_type_description
    _atom_type_scat_dispersion_real
    _atom_type_scat_dispersion_imag
    _atom_type_scat_source
    'C' 'C' 0.0033 0.0016
                         'International Tables Vol C Tables 4.2.6.8 and 6.1.1.4'
    'H' 'H' 0.0000 0.0000
                         'International Tables Vol C Tables 4.2.6.8 and 6.1.1.4'
    'N' 'N' 0.0061 0.0033
                         'International Tables Vol C Tables 4.2.6.8 and 6.1.1.4'
    'Cl' 'Cl' 0.1484 0.1585
                         'International Tables Vol C Tables 4.2.6.8 and 6.1.1.4'
_computing_data_collection     'APEX2 (Bruker, 2005)'
_computing_cell_refinement     'APEX2 (Bruker, 2005)'
_computing_data_reduction     'SAINT (Bruker, 2005)'
_computing_structure_solution     'SHELXTL (Sheldrick, 2008)'
_computing_structure_refinement     'SHELXTL (Sheldrick, 2008)'
_computing_molecular_graphics     'SHELXTL (Sheldrick, 2008)'
_computing_publication_material
;
SHELXTL and PLATON (Spek, 2003)
;
loop_
    _atom_site_type_symbol
    _atom_site_label
    _atom_site_fract_x
    _atom_site_fract_y
    _atom_site_fract_z
    _atom_site_U_iso_or_equiv
    _atom_site_adp_type
    _atom_site_calc_flag
    _atom_site_refinement_flags
    _atom_site_occupancy
    _atom_site_disorder_assembly
    _atom_site_disorder_group
    Cl Cl1A 0.330814(19) 0.45738(18) 0.35093(3) 0.0475(2) Uani d . 1 . .
    Cl Cl2A 0.49584(2) 0.5271(2) 0.33992(4) 0.0572(2) Uani d . 1 . .
    N N1A 0.46421(6) 0.7708(5) 0.43348(9) 0.0371(5) Uani d . 1 . .
    N N2A 0.38986(6) 0.7401(5) 0.43849(9) 0.0349(5) Uani d . 1 . .
    N N3A 0.43941(8) 0.9927(7) 0.51907(11) 0.0490(6) Uani d . 1 . .
    H H2NA 0.4619(8) 1.056(7) 0.5293(12) 0.033(8) Uiso d . 1 . .
    H H1NA 0.4174(9) 1.026(7) 0.5366(14) 0.057(9) Uiso d . 1 . .
    C C1A 0.38306(7) 0.5786(6) 0.38271(11) 0.0338(6) Uani d . 1 . .
    C C2A 0.41389(8) 0.5008(7) 0.34867(12) 0.0377(6) Uani d . 1 . .
    H H2A 0.4102(7) 0.386(6) 0.3120(11) 0.034(7) Uiso d . 1 . .
    C C3A 0.45423(7) 0.6088(7) 0.37766(11) 0.0353(6) Uani d . 1 . .
    C C4A 0.43110(7) 0.8296(7) 0.46279(11) 0.0350(6) Uani d . 1 . .
    Cl Cl1B 0.58263(2) 1.02542(19) 0.31034(3) 0.0510(2) Uani d . 1 . .
    Cl Cl2B 0.73894(2) 0.50031(18) 0.32094(3) 0.0474(2) Uani d . 1 . .
    N N1B 0.71199(6) 0.7404(6) 0.41918(9) 0.0389(5) Uani d . 1 . .
    N N2B 0.64127(6) 0.9690(6) 0.41463(9) 0.0406(5) Uani d . 1 . .
    N N3B 0.69119(9) 0.9534(8) 0.50908(11) 0.0589(7) Uani d . 1 . .
    H H1NB 0.6706(10) 1.049(8) 0.5237(16) 0.080(12) Uiso d . 1 . .
    H H2NB 0.7156(10) 0.881(9) 0.5264(16) 0.075(11) Uiso d . 1 . .
    C C1B 0.63348(7) 0.9103(6) 0.35235(12) 0.0364(6) Uani d . 1 . .
    C C2B 0.66172(7) 0.7709(7) 0.31888(11) 0.0374(6) Uani d . 1 . .
    H H2B 0.6550(7) 0.753(7) 0.2743(12) 0.047(7) Uiso d . 1 . .
    C C3B 0.70066(7) 0.6887(7) 0.35702(11) 0.0361(6) Uani d . 1 . .
    C C4B 0.68134(8) 0.8851(7) 0.44634(11) 0.0403(6) Uani d . 1 . .
loop_
    _atom_site_aniso_label
    _atom_site_aniso_U_11
    _atom_site_aniso_U_22
    _atom_site_aniso_U_33
    _atom_site_aniso_U_12
    _atom_site_aniso_U_13
    _atom_site_aniso_U_23
    Cl1A 0.0320(3) 0.0586(5) 0.0491(4) -0.0065(3) 0.0027(3) -0.0029(3)
    Cl2A 0.0442(4) 0.0698(5) 0.0658(5) -0.0003(4) 0.0298(3) -0.0132(4)
    N1A 0.0293(10) 0.0422(13) 0.0402(11) 0.0003(10) 0.0086(9) -0.0014(11)
    N2A 0.0295(10) 0.0416(13) 0.0339(10) 0.0028(10) 0.0073(8) -0.0013(10)
    N3A 0.0351(14) 0.0707(19) 0.0418(13) -0.0073(14) 0.0093(11) -0.0161(13)
    C1A 0.0293(12) 0.0320(14) 0.0385(13) -0.0009(11) 0.0040(10) 0.0039(11)
    C2A 0.0378(14) 0.0402(16) 0.0355(13) -0.0012(13) 0.0087(11) -0.0057(13)
    C3A 0.0338(13) 0.0354(14) 0.0396(13) 0.0033(12) 0.0141(10) 0.0001(12)
    C4A 0.0327(13) 0.0404(15) 0.0315(12) -0.0020(12) 0.0060(10) 0.0013(12)
    Cl1B 0.0344(4) 0.0669(5) 0.0514(4) 0.0072(4) 0.0083(3) 0.0056(4)
    Cl2B 0.0358(3) 0.0566(4) 0.0546(4) -0.0001(3) 0.0204(3) -0.0103(3)
    N1B 0.0355(11) 0.0438(13) 0.0386(11) 0.0036(11) 0.0109(9) 0.0016(10)
    N2B 0.0388(12) 0.0481(14) 0.0377(11) 0.0044(11) 0.0143(9) 0.0001(11)
    N3B 0.0534(17) 0.087(2) 0.0368(13) 0.0187(16) 0.0102(12) -0.0034(13)
    C1B 0.0315(13) 0.0386(15) 0.0407(13) 0.0001(12) 0.0112(10) 0.0014(12)
    C2B 0.0352(14) 0.0465(17) 0.0328(13) -0.0025(13) 0.0123(11) -0.0036(13)
    C3B 0.0329(13) 0.0369(15) 0.0416(14) -0.0031(12) 0.0151(11) -0.0009(12)
    C4B 0.0398(15) 0.0477(16) 0.0352(13) 0.0043(13) 0.0122(11) 0.0023(12)
_geom_special_details
;
All e.s.d.'s (except the e.s.d. in the dihedral angle between two l.s. planes)
are estimated using the full covariance matrix. The cell e.s.d.'s are taken
into account individually in the estimation of e.s.d.'s in distances, angles
and torsion angles; correlations between e.s.d.'s in cell parameters are only
used when they are defined by crystal symmetry. An approximate (isotropic)
treatment of cell e.s.d.'s is used for estimating e.s.d.'s involving l.s.
planes.
;
loop_
    _geom_bond_atom_site_label_1
    _geom_bond_atom_site_label_2
    _geom_bond_site_symmetry_2
    _geom_bond_distance
    _geom_bond_publ_flag
    Cl1A C1A . 1.731(2) ?
    Cl2A C3A . 1.725(2) ?
    N1A C3A . 1.317(3) ?
    N1A C4A . 1.359(3) ?
    N2A C1A . 1.314(3) ?
    N2A C4A . 1.357(3) ?
    N3A C4A . 1.326(3) ?
    N3A H2NA . 0.75(2) ?
    N3A H1NA . 0.87(3) ?
    C1A C2A . 1.376(3) ?
    C2A C3A . 1.373(3) ?
    C2A H2A . 0.88(2) ?
    Cl1B C1B . 1.742(2) ?
    Cl2B C3B . 1.735(2) ?
    N1B C3B . 1.312(3) ?
    N1B C4B . 1.358(3) ?
    N2B C1B . 1.316(3) ?
    N2B C4B . 1.357(3) ?
    N3B C4B . 1.332(3) ?
    N3B H1NB . 0.87(3) ?
    N3B H2NB . 0.84(3) ?
    C1B C2B . 1.372(3) ?
    C2B C3B . 1.374(3) ?
    C2B H2B . 0.93(2) ?
loop_
    _geom_angle_atom_site_label_1
    _geom_angle_atom_site_label_2
    _geom_angle_atom_site_label_3
    _geom_angle_site_symmetry_1
    _geom_angle_site_symmetry_3
    _geom_angle
    _geom_angle_publ_flag
    C3A N1A C4A . . 115.3(2) ?
    C1A N2A C4A . . 115.11(19) ?
    C4A N3A H2NA . . 114(2) ?
    C4A N3A H1NA . . 115.4(19) ?
    H2NA N3A H1NA . . 130(3) ?
    N2A C1A C2A . . 125.2(2) ?
    N2A C1A Cl1A . . 116.12(18) ?
    C2A C1A Cl1A . . 118.68(19) ?
    C3A C2A C1A . . 114.3(2) ?
    C3A C2A H2A . . 118.9(14) ?
    C1A C2A H2A . . 126.7(15) ?
    N1A C3A C2A . . 124.9(2) ?
    N1A C3A Cl2A . . 116.14(18) ?
    C2A C3A Cl2A . . 118.95(19) ?
    N3A C4A N2A . . 117.1(2) ?
    N3A C4A N1A . . 117.7(2) ?
    N2A C4A N1A . . 125.2(2) ?
    C3B N1B C4B . . 114.8(2) ?
    C1B N2B C4B . . 114.9(2) ?
    C4B N3B H1NB . . 114(2) ?
    C4B N3B H2NB . . 112(2) ?
    H1NB N3B H2NB . . 134(3) ?
    N2B C1B C2B . . 125.7(2) ?
    N2B C1B Cl1B . . 115.67(18) ?
    C2B C1B Cl1B . . 118.62(19) ?
    C1B C2B C3B . . 113.4(2) ?
    C1B C2B H2B . . 121.6(15) ?
    C3B C2B H2B . . 124.8(14) ?
    N1B C3B C2B . . 125.9(2) ?
    N1B C3B Cl2B . . 115.99(17) ?
    C2B C3B Cl2B . . 118.12(18) ?
    N3B C4B N2B . . 116.9(2) ?
    N3B C4B N1B . . 117.8(2) ?
    N2B C4B N1B . . 125.3(2) ?
loop_
    _geom_hbond_atom_site_label_D
    _geom_hbond_atom_site_label_H
    _geom_hbond_atom_site_label_A
    _geom_hbond_site_symmetry_A
    _geom_hbond_distance_DH
    _geom_hbond_distance_HA
    _geom_hbond_distance_DA
    _geom_hbond_angle_DHA
    _geom_hbond_publ_flag
    N3A H2NA N1A 5_676 0.75(3) 2.43(3) 3.172(3) 176(2) y
    N3A H1NA N2B 5_676 0.87(3) 2.33(3) 3.201(3) 172(2) y
    N3B H1NB N2A 5_676 0.87(3) 2.39(3) 3.253(4) 174(3) y
    N3B H2NB N1B 7_666 0.84(3) 2.41(3) 3.242(3) 172(3) y
