# Supplementary material for: A second monoclinic polymorph of 2-amino-4,6-dichloro­pyrimidine
Source: Acta Crystallogr Sect E Struct Rep Online. 2008 Aug 6;64(Pt 9):o1659–60. doi: 10.1107/S1600536808023714 (PMC2960503; doi:10.1107/S1600536808023714)
Supplement: Supplementary file 2 [file e-64-o1659-Isup2.hkl]

# 
# h,k,l, Fc-squared, Fo-squared, sigma(Fo-squared) and status flag 
# 
data_I
_shelx_title ' spgfun25m in C2/c  (R.T.)' 
_shelx_refln_list_code          4 
_shelx_F_calc_maximum      377.86 
_exptl_crystal_F_000      1312.00 
_reflns_d_resolution_high  0.7697 
 
loop_ 
 _symmetry_equiv_pos_as_xyz 
 'x, y, z' 
 '-x, y, -z+1/2' 
 'x+1/2, y+1/2, z' 
 '-x+1/2, y+1/2, -z+1/2' 
 '-x, -y, -z' 
 'x, -y, z-1/2' 
 '-x+1/2, -y+1/2, -z' 
 'x+1/2, -y+1/2, z-1/2' 
 
_cell_length_a    32.0603 
_cell_length_b     3.8045 
_cell_length_c    21.3020 
_cell_angle_alpha  90.000 
_cell_angle_beta  102.193 
_cell_angle_gamma  90.000 
 
_shelx_F_squared_multiplier     1.000 
 
loop_ 
 _refln_index_h 
 _refln_index_k 
 _refln_index_l 
 _refln_F_squared_calc 
 _refln_F_squared_meas 
 _refln_F_squared_sigma 
 _refln_observed_status 
   2   0   0        0.34        3.11      4.00 o 
   4   0   0      470.75      471.50     39.33 o 
   6   0   0      211.28      183.49     21.95 o 
   8   0   0     3736.50     2930.03    108.56 o 
  10   0   0      834.29      886.26     35.67 o 
  12   0   0    43028.29    42948.41    872.46 o 
  14   0   0      383.41      420.10     26.18 o 
  16   0   0     4299.08     4497.83    107.15 o 
  18   0   0      419.28      441.37     40.22 o 
  20   0   0       60.97       48.62     17.03 o 
  22   0   0     1438.99     1423.34     89.29 o 
  24   0   0    15888.29    15478.70    317.10 o 
  26   0   0     1550.83     1677.73     65.88 o 
  28   0   0      165.81      145.56    117.77 o 
  30   0   0     1380.22     1400.65    104.87 o 
  32   0   0     2445.50     2492.89    142.27 o 
  34   0   0     1870.65     2165.22    140.86 o 
  36   0   0     1845.25     1696.17    307.47 o 
  38   0   0      191.37      196.99     62.42 o 
  40   0   0     1506.02     1559.41    137.09 o 
   1   1   0      183.39      213.86     13.74 o 
   3   1   0     3635.92     3562.18     63.16 o 
   5   1   0    43019.07    41920.70    559.70 o 
   7   1   0    18320.91    16977.78    276.10 o 
   9   1   0    17397.37    17246.12    302.92 o 
  11   1   0      935.84      993.11    102.55 o 
  13   1   0     3815.63     3473.26     86.42 o 
  15   1   0    16825.92    17167.33    324.26 o 
  17   1   0    31047.43    30176.82    511.42 o 
  19   1   0     6811.21     7013.03    133.62 o 
  21   1   0      602.17      576.62     34.27 o 
  23   1   0       53.17       75.00     23.29 o 
  25   1   0     6653.68     6507.27    144.95 o 
  27   1   0     2684.89     2831.95     90.38 o 
  29   1   0     5441.83     5722.01    138.54 o 
  31   1   0        9.43       81.19     36.78 o 
  33   1   0      175.38      131.13     46.93 o 
  35   1   0       53.60       29.55     51.42 o 
  37   1   0       78.48       96.30     57.73 o 
  39   1   0      234.40      203.44     64.22 o 
   0   2   0    47177.83    46005.90    831.43 o 
   2   2   0      165.76      182.22     19.87 o 
   4   2   0      534.93      492.56     27.36 o 
   6   2   0      384.45      399.88     25.40 o 
   8   2   0     1565.45     1683.39     47.56 o 
  10   2   0      132.93      161.89     19.74 o 
  12   2   0    32342.47    31112.12    580.24 o 
  14   2   0      866.42      959.38     58.31 o 
  16   2   0     4889.12     4680.77    168.22 o 
  18   2   0      270.09      192.34     59.28 o 
  20   2   0      185.80      180.67     36.02 o 
  22   2   0     4877.46     4935.40    151.91 o 
  24   2   0     2468.44     2387.51    129.76 o 
  26   2   0       41.19       43.62     34.89 o 
  28   2   0      465.96      338.35     67.12 o 
  30   2   0       28.58       64.70     48.96 o 
  32   2   0      826.30      700.07     82.10 o 
  34   2   0     1266.18     1377.13    103.22 o 
  36   2   0      802.61      739.30     75.37 o 
   1   3   0      262.75      204.90     32.94 o 
   3   3   0       27.39       51.85     21.93 o 
   5   3   0     2873.77     3023.45     76.18 o 
   7   3   0     1365.75     1401.09     53.29 o 
   9   3   0      236.09      284.51     50.76 o 
  11   3   0      187.56       73.98     63.56 o 
  13   3   0     1755.14     1740.99     98.71 o 
  15   3   0     1855.82     1783.11    118.93 o 
  17   3   0     5228.92     5218.47    194.81 o 
  19   3   0       22.74       26.53     50.53 o 
  21   3   0       94.01       95.97     43.32 o 
  23   3   0        3.01       79.19     47.62 o 
  25   3   0      223.19      212.98     54.93 o 
  27   3   0      170.76      199.07     59.36 o 
  29   3   0     1361.42     1755.35    154.98 o 
  31   3   0       47.83       50.04     73.65 o 
   0   4   0     3725.21     3799.76    163.63 o 
   2   4   0       42.59       24.29     31.13 o 
   4   4   0      225.74      285.88     39.54 o 
   6   4   0      170.06      198.57     51.48 o 
   8   4   0      144.06       98.22     49.70 o 
  10   4   0       22.07       55.72     75.05 o 
  12   4   0     1267.04     1341.95    198.73 o 
  14   4   0       22.26       54.22     67.44 o 
  16   4   0       52.11        3.31     66.04 o 
  18   4   0        0.23       47.65     70.07 o 
  20   4   0        6.19        7.56     68.16 o 
  22   4   0        6.55       77.43     76.90 o 
 -39   1   1       17.37       68.15     56.54 o 
 -37   1   1       78.61      120.35     57.71 o 
 -35   1   1      204.13      203.17     77.71 o 
 -33   1   1       15.05       41.36     36.07 o 
 -31   1   1       11.14       32.55     33.17 o 
 -29   1   1       40.92       29.79     31.05 o 
 -27   1   1        0.40      -12.44     24.36 o 
 -25   1   1     2672.91     2785.02     84.20 o 
 -23   1   1        0.13       46.07     21.62 o 
 -21   1   1        2.87       -2.50     14.84 o 
 -19   1   1      703.53      669.25     37.73 o 
 -17   1   1      135.78      128.32     21.71 o 
 -15   1   1     3597.15     3733.43     85.85 o 
 -13   1   1     2449.56     2450.18     62.22 o 
 -11   1   1     2377.11     2612.42     74.76 o 
  -9   1   1      864.12      916.71     37.57 o 
  -7   1   1     4325.58     4328.23     73.81 o 
  -5   1   1     2124.86     2053.15     44.78 o 
  -3   1   1    37454.06    35345.59    497.28 o 
  -1   1   1    25832.04    24794.60    352.81 o 
   1   1   1      743.21      850.34     24.48 o 
   3   1   1    11909.04    12152.82    188.42 o 
   5   1   1    20272.89    19603.23    312.69 o 
   7   1   1     1471.95     1437.34     45.03 o 
   9   1   1     5376.63     5361.61    129.99 o 
  11   1   1      691.49      699.16     35.00 o 
  13   1   1      242.38      330.60     26.65 o 
  15   1   1      261.85      257.98     26.60 o 
  17   1   1      248.33      256.16     27.55 o 
  19   1   1      960.15     1036.52     64.82 o 
  21   1   1       14.52       38.60     18.85 o 
  23   1   1      270.05      214.20     29.51 o 
  25   1   1      441.50      407.37     38.52 o 
  27   1   1      469.38      522.67     63.06 o 
  29   1   1      758.64      885.22     92.94 o 
  31   1   1      130.75      134.75     36.88 o 
  33   1   1       11.77      -26.35     39.93 o 
  35   1   1        3.61       57.36     49.85 o 
  37   1   1       82.28       80.78     58.03 o 
  39   1   1        3.36       56.35     60.57 o 
 -36   2   1       41.86       74.67     48.86 o 
 -34   2   1       53.79       48.48     45.66 o 
 -32   2   1       80.60      106.27     52.69 o 
 -30   2   1      576.87      573.64     68.62 o 
 -28   2   1      761.85      726.96     68.13 o 
 -26   2   1     1178.72     1179.94     79.42 o 
 -24   2   1       41.81       -0.48     31.45 o 
 -22   2   1       85.03       89.76     35.61 o 
 -20   2   1     2503.68     2515.90    113.32 o 
 -18   2   1      290.51      202.69     35.54 o 
 -16   2   1      392.81      392.59     49.74 o 
 -14   2   1     2073.58     1982.28     83.88 o 
 -12   2   1      978.77     1047.14     61.25 o 
 -10   2   1       88.61       97.26     20.84 o 
  -8   2   1       14.40       32.84     13.10 o 
  -6   2   1      319.83      305.11     22.44 o 
  -4   2   1     2813.85     3021.63     65.34 o 
  -2   2   1      532.25      450.42     26.04 o 
   0   2   1       94.30       90.08     17.03 o 
   2   2   1     3368.35     3246.03     89.35 o 
   4   2   1      467.96      473.84     23.96 o 
   6   2   1     3148.00     3144.38     66.12 o 
   8   2   1      597.56      661.59     34.36 o 
  10   2   1     6371.89     6472.29    114.47 o 
  12   2   1        6.63       -3.91     15.29 o 
  14   2   1      284.08      296.88     40.57 o 
  16   2   1        1.70      -18.13     53.50 o 
  18   2   1       27.68       31.31     31.14 o 
  20   2   1       46.51       20.83     33.08 o 
  22   2   1      515.74      475.08     60.20 o 
  24   2   1      579.77      513.92     57.08 o 
  26   2   1      346.88      298.50     51.97 o 
  28   2   1      323.37      328.26     54.22 o 
  30   2   1      346.04      388.35     71.56 o 
  32   2   1       49.24       69.43     49.99 o 
  34   2   1      397.04      303.58     56.80 o 
  36   2   1       70.50       86.21     55.90 o 
 -31   3   1      159.10      110.23     78.07 o 
 -29   3   1       31.43      161.41     73.88 o 
 -27   3   1        6.10       54.54     67.80 o 
 -25   3   1      457.84      448.58     90.02 o 
 -23   3   1        8.03       12.26     43.21 o 
 -21   3   1      144.79      117.67     63.33 o 
 -19   3   1       15.08      -19.67     40.20 o 
 -17   3   1      413.71      327.71     66.63 o 
 -15   3   1      365.83      293.93     99.13 o 
 -13   3   1       44.36       54.60     34.80 o 
 -11   3   1      805.75      790.42     99.28 o 
  -9   3   1     1550.40     1612.66     61.91 o 
  -7   3   1     1766.28     2013.82     63.06 o 
  -5   3   1      880.69      980.25     48.09 o 
  -3   3   1     1747.96     1789.01     56.78 o 
  -1   3   1      143.65      127.69     23.41 o 
   1   3   1      374.06      377.91     30.82 o 
   3   3   1      550.56      560.45     37.29 o 
   5   3   1      508.14      547.87     38.22 o 
   7   3   1       58.41       33.43     25.73 o 
   9   3   1      356.37      477.55     51.94 o 
  11   3   1      273.13      321.99     50.78 o 
  13   3   1     1069.19     1172.60    146.37 o 
  15   3   1     2818.08     2992.86    131.41 o 
  17   3   1      259.05      338.67     55.94 o 
  19   3   1       30.02      -23.22     46.69 o 
  21   3   1     1697.34     1633.32     99.00 o 
  23   3   1       37.65       85.10     49.44 o 
  25   3   1        5.72      -15.24     46.70 o 
  27   3   1     1022.73      940.79     91.66 o 
  29   3   1       18.59      -69.56     54.82 o 
  31   3   1      181.20      105.15     63.31 o 
 -24   4   1       41.33      102.88     77.70 o 
 -22   4   1        3.96       65.24     73.11 o 
 -20   4   1       90.66      197.55     87.12 o 
 -18   4   1       10.76       63.28     78.11 o 
 -16   4   1      106.78      181.34     81.12 o 
 -14   4   1      617.27      617.73    102.44 o 
 -12   4   1       59.26       21.01     90.07 o 
 -10   4   1       28.88       89.01     55.32 o 
  -8   4   1      156.40      141.21     52.76 o 
  -6   4   1      452.44      465.60     83.17 o 
  -4   4   1        7.19       25.99     35.60 o 
  -2   4   1      231.43      306.46     42.10 o 
   0   4   1        4.51       43.03     30.63 o 
   2   4   1     1059.78     1112.32     75.04 o 
   4   4   1      175.51      206.16     43.30 o 
   6   4   1       96.00       83.48     38.93 o 
   8   4   1       37.87       44.32     51.50 o 
  10   4   1      566.94      346.79     82.07 o 
  12   4   1       28.03       36.98     66.61 o 
  14   4   1      169.06       20.77     71.08 o 
  16   4   1      201.96       99.87     75.52 o 
  18   4   1        9.37      -32.99     65.48 o 
  20   4   1        1.09       74.46     72.63 o 
  22   4   1      157.96       97.05     76.55 o 
 -40   0   2      587.92      706.90    189.20 o 
 -38   0   2      391.71      331.87     72.46 o 
 -36   0   2     1130.06     1148.55    179.76 o 
 -34   0   2      658.58      714.77     87.58 o 
 -32   0   2     8745.36     8744.26    326.36 o 
 -30   0   2       29.36       95.07     44.84 o 
 -28   0   2     7014.43     6539.95    250.65 o 
 -26   0   2      717.67      764.38     74.60 o 
 -24   0   2     2817.75     2759.75     82.51 o 
 -22   0   2     7742.71     7451.06    166.80 o 
 -20   0   2    19602.34    19073.62    375.26 o 
 -18   0   2      254.50      181.48     38.38 o 
 -16   0   2     8494.40     8491.96    193.77 o 
 -14   0   2     1450.91     1406.13     45.34 o 
 -12   0   2     3839.24     3700.20     86.65 o 
 -10   0   2     2422.70     2364.86     50.91 o 
  -8   0   2      239.26      331.46     31.16 o 
  -6   0   2      509.66      509.79     28.64 o 
  -4   0   2     6598.62     6785.82    209.77 o 
  -2   0   2     1029.88     1030.96     40.75 o 
   0   0   2       86.56       39.65     10.44 o 
   2   0   2      367.40      328.92     15.41 o 
   4   0   2    30599.14    28210.78    684.48 o 
   6   0   2     3182.19     3117.82    154.79 o 
   8   0   2    97208.23    89872.39   2139.66 o 
  10   0   2     1978.69     1872.68     95.63 o 
  12   0   2   142777.30   140014.97   2852.34 o 
  14   0   2      857.99      949.17     48.22 o 
  16   0   2    25846.76    28767.62    611.96 o 
  18   0   2      848.42      868.75     61.91 o 
  20   0   2    13474.66    13545.82    312.02 o 
  22   0   2      174.69      167.01     27.14 o 
  24   0   2    16547.13    17785.04    334.23 o 
  26   0   2      150.88      240.42     56.87 o 
  28   0   2      414.30      386.38     81.59 o 
  30   0   2      159.87      173.69     51.08 o 
  32   0   2      437.33      401.11    118.98 o 
  34   0   2       32.68        4.53    121.56 o 
  36   0   2     4043.87     4336.13    212.32 o 
  38   0   2      569.41      459.77     84.83 o 
 -39   1   2      376.85      347.80    114.40 o 
 -37   1   2     3448.14     3393.37    279.56 o 
 -35   1   2      301.19      115.60    124.90 o 
 -33   1   2     1223.33     1120.77     98.53 o 
 -31   1   2        1.25       36.65     35.23 o 
 -29   1   2      206.66      229.00     38.12 o 
 -27   1   2     1948.02     2068.46    103.57 o 
 -25   1   2     8334.96     8284.39    184.37 o 
 -23   1   2     1481.46     1628.21     98.91 o 
 -21   1   2    12730.37    12564.84    234.56 o 
 -19   1   2     2140.23     2329.39     75.79 o 
 -17   1   2    13471.00    13624.33    245.27 o 
 -15   1   2     4233.52     4037.78     89.95 o 
 -13   1   2      891.87      855.35     29.18 o 
 -11   1   2      175.44      165.78     18.82 o 
  -9   1   2     2193.28     2089.03     47.86 o 
  -7   1   2     8180.01     7538.35    112.55 o 
  -5   1   2    91525.52    89533.91   1218.85 o 
  -3   1   2    96684.91    98626.18   1267.63 o 
  -1   1   2     1157.97     1265.23     32.61 o 
   1   1   2    51765.20    51924.68    672.86 o 
   3   1   2    48981.30    49731.97    765.52 o 
   5   1   2      410.03      327.72     24.20 o 
   7   1   2    10379.73    10609.80    206.52 o 
   9   1   2     5657.61     5379.88    116.36 o 
  11   1   2     1883.49     1864.09     66.50 o 
  13   1   2     4016.02     3725.33    116.12 o 
  15   1   2     3869.08     3851.98    108.67 o 
  17   1   2     9974.36    10082.55    222.42 o 
  19   1   2     3370.13     2993.85     86.07 o 
  21   1   2       88.23       52.62     29.20 o 
  23   1   2     2451.87     2480.63     83.87 o 
  25   1   2     5546.65     5241.54    126.15 o 
  27   1   2       21.05       39.86     28.84 o 
  29   1   2     6113.96     6408.87    190.63 o 
  31   1   2     1013.43     1135.78     68.97 o 
  33   1   2        8.99       94.59     44.15 o 
  35   1   2      845.82      901.57    134.11 o 
  37   1   2     1811.13     1932.56    133.66 o 
  39   1   2      108.53      109.31     86.28 o 
 -36   2   2      469.64      376.12     63.44 o 
 -34   2   2      503.20      459.23     75.68 o 
 -32   2   2     2682.16     2908.78    143.24 o 
 -30   2   2       84.63       61.91     45.80 o 
 -28   2   2      213.20      250.59     53.35 o 
 -26   2   2        2.34       45.18     35.83 o 
 -24   2   2        5.13       29.53     33.26 o 
 -22   2   2     2341.43     2338.53    144.63 o 
 -20   2   2    14589.76    14154.63    302.64 o 
 -18   2   2      215.49      197.68     33.72 o 
 -16   2   2       57.33       52.80     24.55 o 
 -14   2   2       27.73       30.94     14.57 o 
 -12   2   2       14.64       31.95     15.29 o 
 -10   2   2     6250.57     6263.39    107.92 o 
  -8   2   2        4.81       -4.87     11.47 o 
  -6   2   2     8667.03     8716.14    131.65 o 
  -4   2   2    18863.78    18175.81    247.77 o 
  -2   2   2      117.25      111.63     15.69 o 
   0   2   2    11437.82    11246.61    163.50 o 
   2   2   2      540.61      590.73     28.19 o 
   4   2   2     3024.37     3080.16     62.42 o 
   6   2   2     1865.38     1914.39     61.47 o 
   8   2   2     9078.32     8709.35    140.83 o 
  10   2   2      551.46      539.93     29.62 o 
  12   2   2    14520.61    14420.98    269.92 o 
  14   2   2       45.47       70.17     22.57 o 
  16   2   2      343.11      264.49     53.77 o 
  18   2   2      882.37     1004.49     90.32 o 
  20   2   2     5347.05     5176.12    184.84 o 
  22   2   2      427.64      373.65     55.73 o 
  24   2   2     7893.10     8546.62    299.84 o 
  26   2   2     1734.37     1601.21     94.26 o 
  28   2   2       99.80       33.34     42.98 o 
  30   2   2       77.82       92.90     48.17 o 
  32   2   2       12.17       27.82     52.55 o 
  34   2   2       70.51      134.89     50.40 o 
  36   2   2      619.29      642.89     86.34 o 
 -31   3   2       68.97       29.18     73.22 o 
 -29   3   2       28.99      108.11     72.10 o 
 -27   3   2      450.84      191.60    128.47 o 
 -25   3   2      398.85      331.61     80.84 o 
 -23   3   2        9.83       -3.17     53.35 o 
 -21   3   2     1194.18     1154.19    137.18 o 
 -19   3   2        0.32      -23.49     43.37 o 
 -17   3   2      576.58      584.56     84.22 o 
 -15   3   2     2989.66     2929.90    142.10 o 
 -13   3   2       16.27        7.31     41.31 o 
 -11   3   2      405.07      406.19     56.01 o 
  -9   3   2     4043.48     4142.62     91.63 o 
  -7   3   2      120.96      125.61     25.05 o 
  -5   3   2     3039.38     3051.19     72.82 o 
  -3   3   2     3810.05     3865.41     83.69 o 
  -1   3   2      231.34      274.64     43.33 o 
   1   3   2      475.69      501.80     51.93 o 
   3   3   2     1854.55     2022.94     74.91 o 
   5   3   2       98.99       81.62     26.68 o 
   7   3   2     2934.71     2865.90     82.66 o 
   9   3   2      910.24      872.57     85.57 o 
  11   3   2      293.38      263.90     49.82 o 
  13   3   2      237.96      213.00     47.70 o 
  15   3   2      810.68      808.98     74.13 o 
  17   3   2     1709.10     1680.90    216.28 o 
  19   3   2      460.56      447.36     76.01 o 
  21   3   2      113.71       86.29     74.01 o 
  23   3   2      641.99      697.34     88.08 o 
  25   3   2      624.97      558.21     78.21 o 
  27   3   2      225.72      192.53     63.35 o 
  29   3   2      413.76      363.03     71.78 o 
  31   3   2      134.64      151.67     68.36 o 
 -24   4   2       39.98      109.13     83.66 o 
 -22   4   2      204.27      207.43     83.14 o 
 -20   4   2      222.28      239.72     87.49 o 
 -18   4   2       52.35        0.18     69.88 o 
 -16   4   2       20.08       57.06     65.33 o 
 -14   4   2        6.90       40.35     64.78 o 
 -12   4   2       41.78       24.02     63.28 o 
 -10   4   2       46.00       55.39     54.40 o 
  -8   4   2      177.05      142.27     55.88 o 
  -6   4   2       15.07        7.99     45.57 o 
  -4   4   2      116.58      112.71     43.92 o 
  -2   4   2       42.84       43.99     39.63 o 
   0   4   2      319.04      323.53     46.57 o 
   2   4   2       76.48       77.87     35.04 o 
   4   4   2       20.74       27.42     38.65 o 
   6   4   2      275.28      250.38     52.87 o 
   8   4   2      185.73      154.24     52.65 o 
  10   4   2      107.62      189.08     85.87 o 
  12   4   2     3252.23     3373.03    197.11 o 
  14   4   2       10.49       50.36     70.90 o 
  16   4   2       40.88      119.88     74.94 o 
  18   4   2       11.57       -7.75     70.69 o 
  20   4   2        0.12        3.50     68.67 o 
  22   4   2        2.95      160.17     91.31 o 
 -39   1   3        4.53       90.88     61.40 o 
 -37   1   3       53.34       46.23     56.79 o 
 -35   1   3       80.39       40.76     49.16 o 
 -33   1   3        0.06       -0.44     36.38 o 
 -31   1   3     1668.42     1811.86     86.48 o 
 -29   1   3     2465.20     2625.91    105.83 o 
 -27   1   3     1771.24     1843.15     94.60 o 
 -25   1   3       71.84       51.71     27.97 o 
 -23   1   3     1752.73     1762.39     67.12 o 
 -21   1   3     1205.83     1212.71     63.14 o 
 -19   1   3       28.87       18.12     12.06 o 
 -17   1   3       20.32       17.10     11.60 o 
 -15   1   3       21.21       23.62     20.42 o 
 -13   1   3     4300.63     4508.48     84.02 o 
 -11   1   3       49.37       64.80     14.03 o 
  -9   1   3     1236.34     1293.24     35.10 o 
  -7   1   3     8244.77     8205.97    117.34 o 
  -5   1   3     2849.93     2754.65     51.70 o 
  -3   1   3     1607.50     1684.26     43.48 o 
  -1   1   3     3608.46     3549.72     63.52 o 
   1   1   3    38487.66    38253.98    577.38 o 
   3   1   3        8.73       10.16     12.41 o 
   5   1   3     1859.93     1887.85     56.30 o 
   7   1   3      797.65      811.30     49.41 o 
   9   1   3     2446.20     2821.53     87.73 o 
  11   1   3     3255.40     3296.33     76.22 o 
  13   1   3     4247.26     4522.44    110.43 o 
  15   1   3      104.08      104.34     17.62 o 
  17   1   3      971.28     1009.68     58.11 o 
  19   1   3      482.91      449.87     33.44 o 
  21   1   3       78.25       86.12     25.09 o 
  23   1   3      732.13      655.01     69.79 o 
  25   1   3        7.27        5.79     25.82 o 
  27   1   3      139.23      133.38     33.10 o 
  29   1   3      115.55       96.25     34.82 o 
  31   1   3      109.47       45.26     34.47 o 
  33   1   3      121.40      117.51     53.14 o 
  35   1   3      124.27      161.97     56.05 o 
  37   1   3       10.95        7.54     74.75 o 
 -36   2   3       51.21       67.42     57.37 o 
 -34   2   3      337.51      239.92     63.27 o 
 -32   2   3       63.96       86.95     52.57 o 
 -30   2   3       19.26       74.00     47.67 o 
 -28   2   3        0.39       -0.64     38.91 o 
 -26   2   3       15.29       17.67     48.92 o 
 -24   2   3       74.67       73.00     40.21 o 
 -22   2   3       23.94       51.18     31.22 o 
 -20   2   3      990.28      861.24     67.85 o 
 -18   2   3      701.32      775.60     53.22 o 
 -16   2   3       56.48       56.84     25.28 o 
 -14   2   3     1408.41     1416.02     51.83 o 
 -12   2   3     5010.81     5363.36     91.96 o 
 -10   2   3     5231.37     5458.81    106.69 o 
  -8   2   3      968.24      892.65     45.40 o 
  -6   2   3     1565.14     1543.61     40.77 o 
  -4   2   3     4909.88     5367.38     96.04 o 
  -2   2   3       80.26       50.89     18.41 o 
   0   2   3      425.48      454.55     26.19 o 
   2   2   3      618.32      568.19     29.51 o 
   4   2   3     1771.19     1835.78     48.47 o 
   6   2   3       37.47       39.20     14.50 o 
   8   2   3        0.32       22.17     14.82 o 
  10   2   3     1793.70     1852.33     52.76 o 
  12   2   3       16.90       28.49     16.89 o 
  14   2   3      526.77      544.42     56.51 o 
  16   2   3       60.59      127.63     53.41 o 
  18   2   3       68.05       46.87     38.67 o 
  20   2   3      167.69      175.91     45.50 o 
  22   2   3      804.72      794.18     75.22 o 
  24   2   3        5.91       46.56     42.62 o 
  26   2   3      395.29      388.60     69.79 o 
  28   2   3      336.55      202.03     52.42 o 
  30   2   3      228.59      105.16     55.84 o 
  32   2   3       95.29       79.52     44.75 o 
  34   2   3      197.41      222.45     54.53 o 
  36   2   3       16.08       67.48     53.87 o 
 -33   3   3        0.62       69.93     78.22 o 
 -31   3   3      251.68      338.51     88.74 o 
 -29   3   3       11.38       73.84     72.59 o 
 -27   3   3      678.60      586.15     99.74 o 
 -25   3   3      190.21       98.83     65.89 o 
 -23   3   3       97.02       36.71     56.14 o 
 -21   3   3      588.87      370.62     77.64 o 
 -19   3   3      946.34     1097.98     99.47 o 
 -17   3   3      147.51      155.60     57.40 o 
 -15   3   3      243.10      158.55     48.39 o 
 -13   3   3      135.82       72.29     42.37 o 
 -11   3   3      492.20      414.24     62.73 o 
  -9   3   3      606.28      605.68     75.47 o 
  -7   3   3      110.85       75.15     21.73 o 
  -5   3   3       53.80       65.61     22.90 o 
  -3   3   3      285.55      298.95     29.51 o 
  -1   3   3       99.05       83.52     23.01 o 
   1   3   3       46.68       52.54     22.01 o 
   3   3   3      479.60      474.61     45.89 o 
   5   3   3     2016.36     2128.50     93.82 o 
   7   3   3      424.46      448.89     35.74 o 
   9   3   3       35.71       52.40     33.14 o 
  11   3   3      426.51      374.43     56.96 o 
  13   3   3        0.40       59.24     40.28 o 
  15   3   3      173.88      175.12     68.67 o 
  17   3   3        4.23       33.89     42.09 o 
  19   3   3        0.37       68.27     47.48 o 
  21   3   3       65.71       98.67     78.76 o 
  23   3   3       13.85       82.14     54.83 o 
  25   3   3      125.66      204.66     60.45 o 
  27   3   3      553.09      555.11    106.39 o 
  29   3   3     1063.78      970.84     99.91 o 
  31   3   3       55.09       43.01     62.51 o 
 -24   4   3        2.71       67.07     79.74 o 
 -22   4   3      147.88      130.16     75.84 o 
 -20   4   3        2.95       25.12     73.59 o 
 -18   4   3       25.61       19.82     65.20 o 
 -16   4   3      204.19      101.57     72.88 o 
 -14   4   3      757.83      577.58     98.61 o 
 -12   4   3       25.97       -3.25     51.86 o 
 -10   4   3      839.81      956.78     97.62 o 
  -8   4   3       28.42       54.28     48.86 o 
  -6   4   3      159.05      176.27     53.93 o 
  -4   4   3       69.75       23.01     41.41 o 
  -2   4   3        2.57       23.17     36.69 o 
   0   4   3       57.20       59.75     40.51 o 
   2   4   3      622.14      631.35     64.32 o 
   4   4   3        5.38      -38.80     41.49 o 
   6   4   3       11.01      112.60     52.27 o 
   8   4   3       47.56       27.57     49.36 o 
  10   4   3     1025.74     1107.15    155.27 o 
  12   4   3      107.51      145.47     91.57 o 
  14   4   3      295.21      275.50    118.98 o 
  16   4   3       15.82       88.34     93.72 o 
  18   4   3       46.47       -2.72     75.40 o 
  20   4   3        0.93       -1.71     72.78 o 
  22   4   3      338.34      395.47    105.19 o 
 -40   0   4       52.59        6.58    125.85 o 
 -38   0   4      430.79      673.72    196.21 o 
 -36   0   4     4210.95     3862.69    365.53 o 
 -34   0   4      726.12      818.31    189.34 o 
 -32   0   4       65.32       64.93     46.46 o 
 -30   0   4      744.59      870.61    193.13 o 
 -28   0   4       31.41       68.26     32.19 o 
 -26   0   4     3122.97     3065.94    102.26 o 
 -24   0   4    69115.53    68976.18   1450.90 o 
 -22   0   4     1128.26     1189.64     57.41 o 
 -20   0   4    18733.89    18758.34    416.54 o 
 -18   0   4     1345.14     1346.91     50.67 o 
 -16   0   4      822.67      795.97     36.50 o 
 -14   0   4     4281.68     4123.29     91.52 o 
 -12   0   4    11619.54    11082.16    226.17 o 
 -10   0   4      750.14      872.24     37.09 o 
  -8   0   4    91667.05    88363.73   2174.11 o 
  -6   0   4    21137.36    20933.18    847.33 o 
  -4   0   4    33959.89    33401.75    947.04 o 
  -2   0   4    12946.44    13334.89    388.06 o 
   0   0   4    80200.88    80562.66   1683.66 o 
   2   0   4     7552.15     7724.95    151.80 o 
   4   0   4    22675.38    22778.60    478.25 o 
   6   0   4    17576.28    16684.94    364.42 o 
   8   0   4       99.91       75.64     15.01 o 
  10   0   4     2950.23     2692.80     70.15 o 
  12   0   4        3.05        3.00     14.11 o 
  14   0   4     2574.86     2433.63    108.89 o 
  16   0   4     1548.87     1811.51     60.01 o 
  18   0   4     5903.91     5053.05    203.56 o 
  20   0   4     9055.68     8127.43    203.25 o 
  22   0   4      993.67      997.54     58.34 o 
  24   0   4      721.82      734.84     53.44 o 
  26   0   4      692.75      635.00     79.73 o 
  28   0   4      193.02      100.57     40.91 o 
  30   0   4     1140.42     1076.64     95.62 o 
  32   0   4     3478.13     4181.60    194.77 o 
  34   0   4       39.07       74.97     67.72 o 
  36   0   4       81.21       44.36     55.06 o 
  38   0   4        6.69       70.79     61.79 o 
 -39   1   4       81.80       50.41     56.52 o 
 -37   1   4     2162.93     2319.56    142.58 o 
 -35   1   4        2.40       -7.43     48.40 o 
 -33   1   4      257.32      221.44     50.83 o 
 -31   1   4       71.90       54.02     34.91 o 
 -29   1   4     2343.77     2571.55     91.97 o 
 -27   1   4      945.68      927.35     65.16 o 
 -25   1   4    15585.85    15324.01    303.15 o 
 -23   1   4      237.02      232.12     33.81 o 
 -21   1   4     2858.99     2893.66     76.52 o 
 -19   1   4     5839.61     5846.60    101.96 o 
 -17   1   4    11775.91    12052.69    190.60 o 
 -15   1   4    12652.69    12743.78    198.43 o 
 -13   1   4     8080.26     7768.49    127.23 o 
 -11   1   4    14100.70    14079.28    231.20 o 
  -9   1   4    39509.70    39237.67    538.23 o 
  -7   1   4      454.27      435.04     33.51 o 
  -5   1   4     4397.12     4602.07     76.91 o 
  -3   1   4    30447.08    30789.12    470.61 o 
  -1   1   4    33153.48    31821.51    524.13 o 
   1   1   4    45654.79    44569.02    724.13 o 
   3   1   4    40006.84    38492.13    624.51 o 
   5   1   4    20035.46    19941.21    335.11 o 
   7   1   4    10671.83    10654.13    230.86 o 
   9   1   4    11539.23    11251.62    273.40 o 
  11   1   4    10335.44    10508.85    200.88 o 
  13   1   4      800.30      946.07     42.34 o 
  15   1   4    15826.61    15177.79    287.48 o 
  17   1   4     7114.48     7229.57    154.65 o 
  19   1   4        1.57       -1.91     22.29 o 
  21   1   4     1559.53     1495.96     68.66 o 
  23   1   4     4003.55     3922.04    130.77 o 
  25   1   4      263.36      207.84     34.01 o 
  27   1   4     2557.19     2627.24    101.94 o 
  29   1   4       50.42       75.27     43.74 o 
  31   1   4       30.38       50.85     45.82 o 
  33   1   4        0.01       26.87     54.17 o 
  35   1   4     2530.12     2532.18    145.84 o 
  37   1   4     1035.83     1176.52    106.49 o 
 -38   2   4        0.20       12.33     57.72 o 
 -36   2   4     2357.14     2772.58    139.29 o 
 -34   2   4       41.97      155.35     66.17 o 
 -32   2   4     1673.10     1927.25    187.46 o 
 -30   2   4      138.72       11.12     44.50 o 
 -28   2   4      304.94      280.89     54.60 o 
 -26   2   4     1406.83     1520.44     95.03 o 
 -24   2   4     4949.85     4927.49    305.89 o 
 -22   2   4      630.38      556.50     59.07 o 
 -20   2   4     4550.75     4253.62    149.98 o 
 -18   2   4       46.41       26.73     27.23 o 
 -16   2   4       52.62       36.54     19.82 o 
 -14   2   4     1361.92     1442.10     53.01 o 
 -12   2   4    18992.23    19189.83    284.12 o 
 -10   2   4      644.57      665.28     42.20 o 
  -8   2   4    38994.84    39262.97    551.92 o 
  -6   2   4      378.18      369.19     23.02 o 
  -4   2   4      517.83      494.55     24.69 o 
  -2   2   4     4479.63     4847.88     96.02 o 
   0   2   4     5225.66     5469.65    105.06 o 
   2   2   4      501.04      514.05     29.64 o 
   4   2   4       55.22      106.92     23.46 o 
   6   2   4     5180.23     4989.15    103.56 o 
   8   2   4     3591.05     3412.90    104.36 o 
  10   2   4       20.40        4.91     15.70 o 
  12   2   4      455.24      448.80     51.95 o 
  14   2   4      506.66      535.70     50.72 o 
  16   2   4      912.72      871.27    100.70 o 
  18   2   4     3552.87     3365.07    165.91 o 
  20   2   4     6993.24     6698.49    213.01 o 
  22   2   4      644.80      554.88     82.19 o 
  24   2   4       91.32      104.40     44.79 o 
  26   2   4      712.35      609.10     84.24 o 
  28   2   4      168.60      169.04     56.31 o 
  30   2   4      266.21      378.05     68.01 o 
  32   2   4     3381.25     3886.45    207.09 o 
  34   2   4      145.36      130.55     51.83 o 
 -33   3   4        0.55       84.89     77.32 o 
 -31   3   4        3.16      -47.74     67.51 o 
 -29   3   4      703.05      680.19    106.21 o 
 -27   3   4      134.50      106.36     73.47 o 
 -25   3   4     1397.32     1405.84    132.84 o 
 -23   3   4      102.23      145.93     64.78 o 
 -21   3   4      339.43      313.90     76.01 o 
 -19   3   4      163.54      262.03     66.12 o 
 -17   3   4     1082.48      890.66     99.87 o 
 -15   3   4      270.73      357.25    124.62 o 
 -13   3   4     2569.79     2134.49    242.75 o 
 -11   3   4     2569.44     2397.89    113.19 o 
  -9   3   4     3545.19     3693.39    122.59 o 
  -7   3   4     1518.95     1497.51     53.56 o 
  -5   3   4      192.16      139.96     25.50 o 
  -3   3   4     2090.29     2120.14     64.43 o 
  -1   3   4      285.48      296.07     30.44 o 
   1   3   4     1450.44     1566.10     62.99 o 
   3   3   4     1609.51     1681.60     61.02 o 
   5   3   4     1659.83     1669.90     65.06 o 
   7   3   4      104.36       91.92     27.91 o 
   9   3   4     3475.88     3692.97    129.98 o 
  11   3   4      182.98      146.20     47.33 o 
  13   3   4        3.53        7.12     40.27 o 
  15   3   4     1481.65     1486.47    162.35 o 
  17   3   4      629.45      577.75     68.15 o 
  19   3   4       71.38      139.72     52.21 o 
  21   3   4      421.37      398.80    106.20 o 
  23   3   4      494.57      371.06     74.98 o 
  25   3   4      291.73      218.73     67.21 o 
  27   3   4      613.17      667.63     85.48 o 
  29   3   4      116.60       50.16     62.38 o 
 -24   4   4      935.13      972.31    129.40 o 
 -22   4   4        5.68      -27.57     66.25 o 
 -20   4   4      326.88      388.32     96.11 o 
 -18   4   4       49.74       42.66     66.17 o 
 -16   4   4      365.16      326.27     94.13 o 
 -14   4   4      150.50       98.82     58.89 o 
 -12   4   4      584.48      588.31     82.96 o 
 -10   4   4       77.80       86.16     54.14 o 
  -8   4   4      207.76      237.48     60.59 o 
  -6   4   4       17.92       63.94     47.45 o 
  -4   4   4        3.17       29.90     43.53 o 
  -2   4   4      239.27      169.94     45.58 o 
   0   4   4      156.66      136.83     42.03 o 
   2   4   4        4.10       17.38     37.94 o 
   4   4   4      174.30      124.61     50.75 o 
   6   4   4      182.49       60.82     55.65 o 
   8   4   4       41.46       61.83     49.50 o 
  10   4   4      111.22      130.33     63.40 o 
  12   4   4      515.59      527.94    128.21 o 
  14   4   4      340.64      362.88    150.16 o 
  16   4   4      385.17      197.00    189.77 o 
  18   4   4       89.48       71.09    100.77 o 
  20   4   4      416.59      427.33    126.02 o 
 -39   1   5      180.14      185.20     66.78 o 
 -37   1   5        2.72      -43.25     55.78 o 
 -35   1   5       68.48       98.37     44.44 o 
 -33   1   5      198.65      175.35     74.52 o 
 -31   1   5       77.04       54.53     39.26 o 
 -29   1   5      317.58      293.10     49.55 o 
 -27   1   5     1818.31     1879.34    121.16 o 
 -25   1   5     1244.84     1341.05    118.55 o 
 -23   1   5       98.46      103.65     20.94 o 
 -21   1   5     1407.04     1338.53     40.42 o 
 -19   1   5      140.30      132.89     17.86 o 
 -17   1   5      581.44      610.05     25.96 o 
 -15   1   5    11585.15    12279.12    182.56 o 
 -13   1   5      469.03      611.41     46.60 o 
 -11   1   5       66.05       41.51     10.92 o 
  -9   1   5      799.57      990.09     45.14 o 
  -7   1   5      161.24      167.24     23.09 o 
  -5   1   5     2198.89     2223.22     64.02 o 
  -3   1   5      807.69      878.70     46.43 o 
  -1   1   5     3500.35     3588.58     78.79 o 
   1   1   5     2312.29     2242.95     60.42 o 
   3   1   5     2505.31     2561.24     60.77 o 
   5   1   5       19.24       26.87     15.72 o 
   7   1   5     2819.73     2790.64     74.21 o 
   9   1   5     3890.21     3880.15     88.26 o 
  11   1   5       89.58       99.06     15.14 o 
  13   1   5     1429.23     1506.46     73.45 o 
  15   1   5       36.43       55.61     14.36 o 
  17   1   5     1187.91     1313.44     55.79 o 
  19   1   5       27.92       28.28     15.96 o 
  21   1   5     1152.00     1129.52     47.94 o 
  23   1   5       40.50       64.35     21.54 o 
  25   1   5       35.82      124.76     32.50 o 
  27   1   5       36.29       13.83     29.85 o 
  29   1   5      438.00      449.24     64.73 o 
  31   1   5      111.34       83.52     48.11 o 
  33   1   5        4.36        6.54     82.12 o 
  35   1   5       13.71       29.01     53.08 o 
  37   1   5        1.21       24.16     53.35 o 
 -38   2   5        0.69        5.91     61.02 o 
 -36   2   5      203.35      217.14     63.75 o 
 -34   2   5      447.39      549.87     91.18 o 
 -32   2   5      398.57      422.76     83.50 o 
 -30   2   5      349.35      277.70     72.28 o 
 -28   2   5       50.28        2.88     50.25 o 
 -26   2   5      506.29      440.68     72.82 o 
 -24   2   5       39.38       14.21     35.74 o 
 -22   2   5      440.66      499.69    112.27 o 
 -20   2   5     1038.03     1028.53    112.19 o 
 -18   2   5      145.91      161.83     47.77 o 
 -16   2   5      816.13      815.57     39.96 o 
 -14   2   5      260.88      248.09     19.48 o 
 -12   2   5       18.68       24.26     14.83 o 
 -10   2   5      976.11      960.52     33.19 o 
  -8   2   5       24.09       43.74     16.66 o 
  -6   2   5        1.65       19.01     13.95 o 
  -4   2   5       33.46       42.18     16.78 o 
  -2   2   5       91.31       86.94     19.77 o 
   0   2   5      951.48      969.74     41.31 o 
   2   2   5     5327.55     5514.24    113.34 o 
   4   2   5     5236.10     5500.30    112.56 o 
   6   2   5     1188.85     1212.06     44.89 o 
   8   2   5      649.49      701.87     35.90 o 
  10   2   5      940.02     1007.73     77.37 o 
  12   2   5      500.87      493.43     66.66 o 
  14   2   5       79.82       87.93     27.60 o 
  16   2   5      255.29      253.53     44.21 o 
  18   2   5      147.36      246.38     59.52 o 
  20   2   5       36.96       58.84     39.39 o 
  22   2   5        0.13      -36.40     36.47 o 
  24   2   5       31.51      112.49     47.88 o 
  26   2   5      953.67     1006.04     93.32 o 
  28   2   5      453.09      441.92     75.90 o 
  30   2   5      129.26      177.17     53.72 o 
  32   2   5       24.05       -6.37     45.66 o 
  34   2   5        5.69       63.34     51.66 o 
 -33   3   5       71.51      101.69     73.46 o 
 -31   3   5       33.75       30.39     69.18 o 
 -29   3   5        0.65       51.48     67.95 o 
 -27   3   5      727.14      825.16    213.98 o 
 -25   3   5       26.07      176.83     68.98 o 
 -23   3   5        2.29       60.36     61.32 o 
 -21   3   5       56.33       98.50     58.29 o 
 -19   3   5       50.94       74.26     54.44 o 
 -17   3   5       28.86       22.35     48.02 o 
 -15   3   5     2366.27     2537.55    152.23 o 
 -13   3   5       10.57       55.84     48.77 o 
 -11   3   5     2600.10     2570.12    103.89 o 
  -9   3   5     2666.03     2871.15    100.52 o 
  -7   3   5       49.69       -2.52     24.05 o 
  -5   3   5      534.83      591.25     40.02 o 
  -3   3   5     3524.01     3516.76     82.13 o 
  -1   3   5      449.70      398.23     37.62 o 
   1   3   5      551.73      485.96     53.19 o 
   3   3   5      368.96      378.98     41.95 o 
   5   3   5       29.37       16.64     24.77 o 
   7   3   5       32.77       42.67     26.61 o 
   9   3   5     1826.88     1992.73     98.59 o 
  11   3   5      120.18       96.65     44.55 o 
  13   3   5     1716.11     1854.34    108.92 o 
  15   3   5       20.23        9.76     40.49 o 
  17   3   5        9.87       34.64     44.01 o 
  19   3   5      266.82      288.55     63.72 o 
  21   3   5      434.68      389.70    147.16 o 
  23   3   5       12.67       62.55     58.28 o 
  25   3   5        6.65       17.76     57.61 o 
  27   3   5      335.62      366.45    140.88 o 
  29   3   5       29.63      107.48     64.81 o 
 -24   4   5        0.51       24.23     71.51 o 
 -22   4   5      252.89      213.44     79.05 o 
 -20   4   5      245.50      346.65     89.24 o 
 -18   4   5       74.07      -51.94     60.93 o 
 -16   4   5        6.47       -8.25     57.65 o 
 -14   4   5       22.17        6.71     53.96 o 
 -12   4   5        4.66        6.11     51.92 o 
 -10   4   5       91.69      150.53     71.09 o 
  -8   4   5      535.68      568.98     76.96 o 
  -6   4   5        3.82       85.50     47.17 o 
  -4   4   5        2.89       37.73     42.41 o 
  -2   4   5        0.61       22.46     38.97 o 
   0   4   5      136.10      112.61     41.37 o 
   2   4   5      928.43      905.89     71.31 o 
   4   4   5       94.04      112.06     66.12 o 
   6   4   5      145.97      178.05     86.61 o 
   8   4   5      226.72      200.14     66.62 o 
  10   4   5      267.55      353.26     93.43 o 
  12   4   5       13.30       48.13     76.28 o 
  14   4   5       38.66       52.15     98.89 o 
  16   4   5        9.05        7.88     98.42 o 
  18   4   5       22.52       14.92     95.45 o 
  20   4   5       16.90        3.56     86.40 o 
 -40   0   6       31.74      102.97    144.58 o 
 -38   0   6        1.87       69.50    117.70 o 
 -36   0   6     1137.26      922.84    207.94 o 
 -34   0   6     2099.23     2331.77    273.86 o 
 -32   0   6     1023.25     1308.40    204.36 o 
 -30   0   6     1785.06     1635.74    212.51 o 
 -28   0   6     6041.08     6428.97    378.26 o 
 -26   0   6     3482.80     3631.78    127.96 o 
 -24   0   6     5633.79     5653.47    173.25 o 
 -22   0   6     6954.56     6846.77    186.36 o 
 -20   0   6     1216.47     1084.30     61.97 o 
 -18   0   6      684.96      757.51     40.62 o 
 -16   0   6    32117.87    34157.88    872.46 o 
 -14   0   6     7986.89     7311.53    213.06 o 
 -12   0   6   123755.40   123694.71   3043.02 o 
 -10   0   6    24037.33    24167.56    617.72 o 
  -8   0   6      313.72      298.36     64.85 o 
  -6   0   6      565.95      642.58     38.99 o 
  -4   0   6     6532.22     6482.83    172.39 o 
  -2   0   6    22134.04    21627.86    463.83 o 
   0   0   6   123950.32   117520.24   2454.06 o 
   2   0   6    16299.18    14881.35    286.81 o 
   4   0   6    11936.18    11104.95    350.35 o 
   6   0   6     2026.27     2005.25     56.29 o 
   8   0   6      255.75      391.36     39.22 o 
  10   0   6     6667.09     6727.50    148.07 o 
  12   0   6    51483.21    52246.29    987.03 o 
  14   0   6    16463.55    16020.24    361.14 o 
  16   0   6      299.04      239.98     30.16 o 
  18   0   6     2667.22     2534.93    116.79 o 
  20   0   6      449.60      536.76     44.99 o 
  22   0   6      146.76      122.24     31.80 o 
  24   0   6     7712.65     7441.09    275.86 o 
  26   0   6     5939.27     5524.48    223.32 o 
  28   0   6     1243.10     1237.82    102.20 o 
  30   0   6     2569.21     2444.43    141.01 o 
  32   0   6     2704.94     2937.73    206.86 o 
  34   0   6       13.53       -9.61     40.47 o 
  36   0   6      887.25      858.00    183.77 o 
 -39   1   6        0.25       39.56     58.82 o 
 -37   1   6        1.06      -15.57     57.30 o 
 -35   1   6        4.14      -35.82     41.97 o 
 -33   1   6      179.84      199.03     48.18 o 
 -31   1   6     2394.51     2354.68    165.20 o 
 -29   1   6    11692.25    12163.99    282.95 o 
 -27   1   6      420.08      364.80     54.45 o 
 -25   1   6      825.98      828.45     67.17 o 
 -23   1   6      274.14      220.86     26.89 o 
 -21   1   6     2468.11     2433.00     67.35 o 
 -19   1   6      199.83      283.66     32.55 o 
 -17   1   6    20649.08    19570.29    263.19 o 
 -15   1   6        4.91       20.28     11.32 o 
 -13   1   6     9624.17    10399.62    162.24 o 
 -11   1   6      728.07      780.49     37.20 o 
  -9   1   6     1437.47     1427.20     47.05 o 
  -7   1   6    15905.38    16531.27    285.40 o 
  -5   1   6    39072.01    38237.67    580.28 o 
  -3   1   6     2642.97     2504.55     61.82 o 
  -1   1   6      213.25      156.38     22.93 o 
   1   1   6    16585.74    16719.08    285.19 o 
   3   1   6     3768.81     3682.92     79.81 o 
   5   1   6    10630.29    10168.32    212.65 o 
   7   1   6    16836.70    16878.41    310.07 o 
   9   1   6    19736.36    18855.56    345.07 o 
  11   1   6      250.43      246.94     22.03 o 
  13   1   6    12183.21    11669.49    199.98 o 
  15   1   6    13127.30    12994.79    222.28 o 
  17   1   6     3225.73     2903.22     94.96 o 
  19   1   6     2534.06     2605.22     67.44 o 
  21   1   6     2616.10     2501.48     74.22 o 
  23   1   6       48.50       81.00     22.15 o 
  25   1   6     1729.12     1718.04     65.34 o 
  27   1   6     1234.91     1227.76    114.31 o 
  29   1   6     2234.35     2342.10    103.66 o 
  31   1   6      733.07      618.32     73.67 o 
  33   1   6      123.78      130.57     57.84 o 
  35   1   6      192.31      213.38     64.37 o 
 -38   2   6        0.52       -9.49     61.72 o 
 -36   2   6        0.96       63.68     61.34 o 
 -34   2   6     2126.91     2453.63    203.21 o 
 -32   2   6       23.15      -12.43     55.37 o 
 -30   2   6       93.15       60.48     58.81 o 
 -28   2   6      119.95      115.28     57.98 o 
 -26   2   6      216.76      143.98     58.68 o 
 -24   2   6     7002.12     6827.71    247.50 o 
 -22   2   6     1938.66     1908.72    122.60 o 
 -20   2   6      134.19      166.57     47.02 o 
 -18   2   6       68.72       61.54     29.72 o 
 -16   2   6     2384.77     2330.85     69.07 o 
 -14   2   6     2294.23     2294.02     56.66 o 
 -12   2   6     8610.51     8394.71    155.45 o 
 -10   2   6     5093.61     5071.52     98.09 o 
  -8   2   6     3609.86     3574.58     73.14 o 
  -6   2   6     4530.46     4816.19    108.64 o 
  -4   2   6      748.39      742.51     36.34 o 
  -2   2   6     7462.90     7454.27    152.51 o 
   0   2   6    42987.82    42183.70    701.98 o 
   2   2   6    11538.06    11243.83    212.90 o 
   4   2   6    14918.79    15632.13    266.52 o 
   6   2   6        2.38       26.14     17.22 o 
   8   2   6      569.84      595.85     34.85 o 
  10   2   6        1.21       25.99     16.47 o 
  12   2   6     7022.69     6820.45    158.01 o 
  14   2   6      700.75      695.35     72.50 o 
  16   2   6        2.66       -3.15     29.54 o 
  18   2   6     1749.10     1688.97    123.32 o 
  20   2   6      343.46      453.01     77.04 o 
  22   2   6        0.17      -27.56     39.15 o 
  24   2   6      845.45      837.21     83.42 o 
  26   2   6     1068.54      942.15     91.92 o 
  28   2   6       41.88      -17.59     54.22 o 
  30   2   6     1011.81     1140.46     94.19 o 
  32   2   6      533.74      552.68    123.42 o 
  34   2   6       40.99      122.71     54.64 o 
 -33   3   6      317.98      207.93    121.42 o 
 -31   3   6      296.19      372.78     91.86 o 
 -29   3   6     1933.42     1908.92    203.77 o 
 -27   3   6      159.87       61.74     67.36 o 
 -25   3   6       56.01       77.84     59.05 o 
 -23   3   6        3.74      -60.67     46.60 o 
 -21   3   6      188.77      220.49     66.31 o 
 -19   3   6        4.18      -36.29     44.36 o 
 -17   3   6     2967.15     3266.26    176.38 o 
 -15   3   6        7.08      -32.10     47.07 o 
 -13   3   6      462.28      325.86     65.14 o 
 -11   3   6      115.88       97.80     33.76 o 
  -9   3   6       99.79      129.47     34.02 o 
  -7   3   6     1313.96     1370.37     71.85 o 
  -5   3   6     3743.01     4000.13     94.29 o 
  -3   3   6     1535.41     1629.34     83.24 o 
  -1   3   6        6.88      -18.59     25.44 o 
   1   3   6     2058.58     2014.60     78.28 o 
   3   3   6     3069.08     3083.02    116.90 o 
   5   3   6       27.81       38.60     24.79 o 
   7   3   6     1638.95     1645.49     80.13 o 
   9   3   6     1303.73     1033.32     82.20 o 
  11   3   6       43.80       89.69     42.17 o 
  13   3   6     3751.70     3814.39    156.15 o 
  15   3   6     1415.68     1786.31    111.14 o 
  17   3   6      800.22      611.66    129.53 o 
  19   3   6       42.63       62.99     54.15 o 
  21   3   6      585.97      561.65    120.25 o 
  23   3   6       57.81       60.81     62.80 o 
  25   3   6      322.68      304.73     83.22 o 
  27   3   6      217.07      133.45     73.58 o 
  29   3   6      193.30      135.92     74.27 o 
 -24   4   6      163.83      133.92    114.18 o 
 -22   4   6       88.38      146.60     78.79 o 
 -20   4   6       15.83      159.51     79.01 o 
 -18   4   6       91.90       90.72     62.84 o 
 -16   4   6        1.53       39.96     57.36 o 
 -14   4   6      692.68      497.97     98.77 o 
 -12   4   6     3514.03     3808.35    195.54 o 
 -10   4   6      163.25      221.14     61.18 o 
  -8   4   6      184.28      134.12     54.14 o 
  -6   4   6       39.38       38.33     42.24 o 
  -4   4   6      219.77      263.69     54.12 o 
  -2   4   6      123.29      132.20     43.48 o 
   0   4   6      818.73      791.89     67.42 o 
   2   4   6       16.62       25.49     51.31 o 
   4   4   6      231.61      233.53     66.69 o 
   6   4   6       26.01       80.79     66.95 o 
   8   4   6      118.09       26.28     59.75 o 
  10   4   6      220.17      272.84     91.24 o 
  12   4   6      584.64      564.49    113.56 o 
  14   4   6      228.45      231.93     91.11 o 
  16   4   6      526.97      535.29    192.35 o 
  18   4   6      175.56      251.19    111.09 o 
  20   4   6       32.24       69.38    101.93 o 
 -39   1   7       13.09       39.43     68.90 o 
 -37   1   7      479.53      429.40     81.80 o 
 -35   1   7      304.00      369.39     58.91 o 
 -33   1   7       13.63      -24.94     37.77 o 
 -31   1   7     2088.91     2169.86    103.91 o 
 -29   1   7        3.35       12.81     49.68 o 
 -27   1   7      238.30      196.54     55.65 o 
 -25   1   7      272.25      274.60     48.49 o 
 -23   1   7     1856.50     1860.72     69.56 o 
 -21   1   7      200.25      217.73     21.37 o 
 -19   1   7       77.79       89.28     16.17 o 
 -17   1   7      592.71      626.40     27.72 o 
 -15   1   7      832.22      874.81     38.74 o 
 -13   1   7     2412.82     2534.28     60.97 o 
 -11   1   7     2721.95     2889.68     71.79 o 
  -9   1   7      313.84      408.98     36.07 o 
  -7   1   7     1692.59     1852.55     53.45 o 
  -5   1   7       14.55        2.42     11.93 o 
  -3   1   7     2492.99     2607.40     69.21 o 
  -1   1   7     2758.77     2919.23     74.38 o 
   1   1   7        7.97       16.58     12.74 o 
   3   1   7     2254.53     2278.35     61.84 o 
   5   1   7      338.51      324.52     30.59 o 
   7   1   7      154.30      183.91     20.80 o 
   9   1   7      685.11      679.79     46.89 o 
  11   1   7        0.13       30.23     10.73 o 
  13   1   7       70.53       42.68     13.69 o 
  15   1   7      412.70      398.18     27.23 o 
  17   1   7      513.19      592.54     31.27 o 
  19   1   7      112.54      103.53     19.52 o 
  21   1   7       27.05       17.45     23.12 o 
  23   1   7        2.02       43.42     21.96 o 
  25   1   7      112.07       86.88     25.28 o 
  27   1   7       60.10       -2.16     42.20 o 
  29   1   7      697.17      666.94     63.36 o 
  31   1   7       23.72        2.22     44.11 o 
  33   1   7        3.31        3.83     47.55 o 
  35   1   7        0.37       -8.99     47.74 o 
 -38   2   7       13.54       32.66     63.78 o 
 -36   2   7      517.63      360.25     76.33 o 
 -34   2   7       18.18      -29.82     73.47 o 
 -32   2   7       38.07       21.83    146.44 o 
 -30   2   7        0.60        5.77     69.65 o 
 -28   2   7      506.91      649.50    134.24 o 
 -26   2   7        0.59       27.82     45.81 o 
 -24   2   7        0.28       65.20     50.00 o 
 -22   2   7       85.19       42.58     44.83 o 
 -20   2   7     1736.36     1553.48    109.15 o 
 -18   2   7      326.60      202.63     55.96 o 
 -16   2   7      399.78      477.87     40.02 o 
 -14   2   7     2175.62     2238.06     69.75 o 
 -12   2   7     1175.40     1281.75     52.73 o 
 -10   2   7       95.78       85.86     22.87 o 
  -8   2   7     1585.38     1616.22     69.59 o 
  -6   2   7        4.23       36.52     17.54 o 
  -4   2   7      923.86      996.63     49.82 o 
  -2   2   7      188.35      160.99     27.77 o 
   0   2   7      524.12      571.60     36.82 o 
   2   2   7       15.17       18.06     19.04 o 
   4   2   7     4295.25     4604.59    107.48 o 
   6   2   7       21.15       44.22     18.60 o 
   8   2   7       48.21       83.87     21.22 o 
  10   2   7     3604.32     3978.11     95.88 o 
  12   2   7      116.61       75.69     23.95 o 
  14   2   7       43.48       41.61     33.63 o 
  16   2   7       47.24       85.81     34.12 o 
  18   2   7      222.60      250.90     62.87 o 
  20   2   7       67.44       99.12     42.02 o 
  22   2   7      491.86      558.95     70.54 o 
  24   2   7       11.33       54.51     48.82 o 
  26   2   7        0.01       27.48     49.01 o 
  28   2   7       96.32      102.80     48.81 o 
  30   2   7       23.48       52.58     47.41 o 
  32   2   7        0.06       20.08     49.82 o 
 -31   3   7       32.93       82.54     72.89 o 
 -29   3   7       19.14       52.60     92.67 o 
 -27   3   7       16.72      -61.64     55.91 o 
 -25   3   7      157.92      285.68     73.59 o 
 -23   3   7       47.00      -17.56     54.86 o 
 -21   3   7        0.01       76.09     52.99 o 
 -19   3   7      230.14      222.50     63.46 o 
 -17   3   7       15.13      121.48     56.37 o 
 -15   3   7     1964.30     1630.24    127.53 o 
 -13   3   7       90.82       97.55     46.55 o 
 -11   3   7      314.17      300.86     46.66 o 
  -9   3   7        0.32       46.75     31.84 o 
  -7   3   7      390.98      443.05     46.28 o 
  -5   3   7       18.29       50.89     29.32 o 
  -3   3   7       10.95       -9.49     24.92 o 
  -1   3   7       81.94       79.86     30.10 o 
   1   3   7     1242.08     1299.55     70.28 o 
   3   3   7     1138.89     1176.82     81.22 o 
   5   3   7     2801.20     2921.38    100.67 o 
   7   3   7       21.50       57.10     32.27 o 
   9   3   7      916.51     1292.33     94.26 o 
  11   3   7      788.50      713.42    113.92 o 
  13   3   7       14.59       62.22     45.22 o 
  15   3   7        0.74       20.20     42.59 o 
  17   3   7       17.37       50.34     54.34 o 
  19   3   7      211.15      203.88     65.67 o 
  21   3   7      328.13      244.40    104.37 o 
  23   3   7       72.22      131.89     65.87 o 
  25   3   7     1233.04     1344.11    151.32 o 
  27   3   7      124.32      133.47     70.96 o 
 -22   4   7       56.65      133.94     73.11 o 
 -20   4   7      106.05      162.14     67.70 o 
 -18   4   7       99.98       56.53     61.89 o 
 -16   4   7      151.39      182.12     65.25 o 
 -14   4   7     1025.77      894.38     97.50 o 
 -12   4   7      184.75      209.24     60.81 o 
 -10   4   7       60.35       58.00     53.60 o 
  -8   4   7      192.61      193.62     60.93 o 
  -6   4   7        6.54      -38.37     41.79 o 
  -4   4   7        1.27       -1.86     40.62 o 
  -2   4   7      107.78      118.88     57.20 o 
   0   4   7      135.07      181.02     49.84 o 
   2   4   7      117.16      115.98     61.71 o 
   4   4   7      172.55      167.89     68.07 o 
   6   4   7       25.48       35.93     62.96 o 
   8   4   7      448.51      324.89    131.22 o 
  10   4   7      244.15      424.55    106.75 o 
  12   4   7      272.28      227.18     95.32 o 
  14   4   7       20.11       87.07     89.78 o 
  16   4   7      107.72      235.82    158.88 o 
  18   4   7       27.27     -104.11    129.57 o 
 -40   0   8      894.61      587.63    194.64 o 
 -38   0   8      663.79     1454.98    265.28 o 
 -36   0   8     1404.66     1768.03    257.13 o 
 -34   0   8     1753.15     1742.00    255.27 o 
 -32   0   8     2734.76     3328.98    315.34 o 
 -30   0   8     2820.26     3194.72    165.53 o 
 -28   0   8        2.11       75.91     94.96 o 
 -26   0   8     1073.86     1310.66     84.29 o 
 -24   0   8     1241.64     1139.98     76.69 o 
 -22   0   8     3920.78     3903.04    143.96 o 
 -20   0   8     8285.67     8315.74    251.85 o 
 -18   0   8     4246.02     3833.18    136.36 o 
 -16   0   8    10435.21    11784.15    330.25 o 
 -14   0   8     8395.20     8627.79    249.43 o 
 -12   0   8    11364.96    11263.90    366.95 o 
 -10   0   8     7447.99     6800.26    189.70 o 
  -8   0   8     2203.40     2401.60     84.57 o 
  -6   0   8    20594.78    19996.74    494.33 o 
  -4   0   8    11180.21    11563.39    262.64 o 
  -2   0   8    10049.95     9836.24    228.38 o 
   0   0   8    29961.53    32553.68    700.34 o 
   2   0   8     6251.45     6302.53    136.40 o 
   4   0   8      189.61      180.57     22.52 o 
   6   0   8    14025.84    13874.46    311.46 o 
   8   0   8     9188.98     9023.62    192.49 o 
  10   0   8     6255.09     6037.99    211.97 o 
  12   0   8    16408.96    15489.78    349.08 o 
  14   0   8     6833.12     6744.14    173.75 o 
  16   0   8      332.48      284.83     33.82 o 
  18   0   8     2729.77     2576.57     91.22 o 
  20   0   8      927.10      963.61     70.64 o 
  22   0   8     1162.42     1239.90    127.13 o 
  24   0   8     3503.15     3568.92    150.77 o 
  26   0   8     2063.94     2357.88    133.34 o 
  28   0   8      330.96      286.51     60.83 o 
  30   0   8       82.45      203.90     80.59 o 
  32   0   8       41.64       32.90     47.98 o 
  34   0   8        0.57       26.25     50.80 o 
  36   0   8      238.95      283.27     79.09 o 
 -39   1   8      266.86      174.29     86.59 o 
 -37   1   8     1185.78     1049.92    230.75 o 
 -35   1   8     1737.50     2057.06    120.92 o 
 -33   1   8      156.86      215.54     50.08 o 
 -31   1   8        1.10       22.35     39.62 o 
 -29   1   8     2520.26     2461.82     99.79 o 
 -27   1   8     1307.20     1494.71     99.78 o 
 -25   1   8     6731.28     6783.34    214.50 o 
 -23   1   8     9955.85     9917.56    189.06 o 
 -21   1   8     5497.15     5933.40    110.94 o 
 -19   1   8     7133.21     7002.41    130.07 o 
 -17   1   8    11972.25    11475.94    195.50 o 
 -15   1   8      269.81      226.11     22.40 o 
 -13   1   8     2932.86     2863.30     79.09 o 
 -11   1   8     3949.60     4010.12     93.37 o 
  -9   1   8    10260.12     9999.51    169.49 o 
  -7   1   8     6078.40     6280.23    113.78 o 
  -5   1   8    18197.03    17499.66    305.06 o 
  -3   1   8     1069.89     1168.63     45.73 o 
  -1   1   8     9642.65     9711.60    236.88 o 
   1   1   8     3631.61     4180.38     95.43 o 
   3   1   8     6097.44     6312.05    133.38 o 
   5   1   8     2050.48     2157.22     60.97 o 
   7   1   8     8358.30     7807.37    160.42 o 
   9   1   8     1225.49     1311.40     56.11 o 
  11   1   8     8292.90     8027.68    138.60 o 
  13   1   8     2563.99     2422.61     62.98 o 
  15   1   8      100.42      115.21     17.10 o 
  17   1   8     1011.30     1065.45     48.36 o 
  19   1   8     3778.37     3793.23     96.45 o 
  21   1   8     1620.98     1688.55     79.05 o 
  23   1   8     4568.13     4329.81    110.58 o 
  25   1   8     1796.44     1801.06     68.20 o 
  27   1   8      680.56      620.47     81.55 o 
  29   1   8      353.91      350.24     72.35 o 
  31   1   8     1434.41     1457.62    120.52 o 
  33   1   8      493.57      343.48     68.78 o 
  35   1   8      743.90      815.54    211.22 o 
 -36   2   8     1449.51     1637.24    256.53 o 
 -34   2   8     2067.78     1886.52    178.89 o 
 -32   2   8     2789.46     2258.42    685.09 o 
 -30   2   8      659.16      677.69    137.58 o 
 -28   2   8     1453.28     1430.69    274.29 o 
 -26   2   8      138.51      164.96     63.12 o 
 -24   2   8      524.00      447.96     94.53 o 
 -22   2   8     2839.60     2685.82    181.10 o 
 -20   2   8       82.60      115.85     44.24 o 
 -18   2   8     4428.82     4398.26    135.35 o 
 -16   2   8        0.34       23.87     22.65 o 
 -14   2   8       30.81       27.04     25.66 o 
 -12   2   8      929.87      802.53     53.44 o 
 -10   2   8     1443.94     1587.47    121.92 o 
  -8   2   8      205.83      181.44     29.88 o 
  -6   2   8     4274.60     4314.47    114.92 o 
  -4   2   8     6812.53     6550.55    154.76 o 
  -2   2   8     4250.68     4439.28    106.55 o 
   0   2   8        1.68       28.85     19.87 o 
   2   2   8      438.16      346.86     30.55 o 
   4   2   8       43.26       73.23     21.36 o 
   6   2   8     7388.33     7343.43    153.99 o 
   8   2   8     5921.29     6098.44    167.67 o 
  10   2   8     2143.39     2149.75     70.38 o 
  12   2   8    10775.46    10916.62    256.29 o 
  14   2   8     4823.48     4602.29    157.81 o 
  16   2   8      277.49      431.33     67.62 o 
  18   2   8     3945.45     4121.70    261.37 o 
  20   2   8       26.49       38.86     38.67 o 
  22   2   8       15.43       49.32     44.45 o 
  24   2   8      831.43      794.24     86.58 o 
  26   2   8     1110.23      971.11    106.94 o 
  28   2   8      112.39       91.57     77.90 o 
  30   2   8       16.61       25.77     45.90 o 
  32   2   8        0.64       32.42     48.97 o 
 -31   3   8       37.95       66.33    103.11 o 
 -29   3   8      522.57      428.97     90.76 o 
 -27   3   8      352.89      105.26     71.76 o 
 -25   3   8       86.18       76.81     61.70 o 
 -23   3   8      987.72      903.43    124.37 o 
 -21   3   8      407.03      640.73     91.83 o 
 -19   3   8     1017.36      951.65    102.13 o 
 -17   3   8     1280.08     1152.02    142.87 o 
 -15   3   8      453.42      425.00    111.64 o 
 -13   3   8      376.57      408.54     54.22 o 
 -11   3   8      962.22      943.43     78.18 o 
  -9   3   8     1323.47     1216.88     96.83 o 
  -7   3   8     1317.21     1332.18     92.68 o 
  -5   3   8     1728.06     1691.64     79.99 o 
  -3   3   8      488.05      502.25     54.13 o 
  -1   3   8      173.41      159.80     55.07 o 
   1   3   8        6.36      -23.72     28.15 o 
   3   3   8      612.02      440.14     97.79 o 
   5   3   8     1439.79     1392.51    114.23 o 
   7   3   8      534.13      588.72     62.81 o 
   9   3   8      404.17      390.39     62.51 o 
  11   3   8     1404.89     1568.42    146.67 o 
  13   3   8        2.28       -6.75     42.69 o 
  15   3   8       21.76       98.43     49.54 o 
  17   3   8      569.13      522.53     80.50 o 
  19   3   8      615.57      500.96     92.73 o 
  21   3   8      619.86      740.92    204.58 o 
  23   3   8     1001.11      836.15    103.00 o 
  25   3   8      311.38      290.62     81.38 o 
  27   3   8       99.52      108.88     87.59 o 
 -22   4   8       65.38       69.95     64.00 o 
 -20   4   8        1.50       16.93     69.62 o 
 -18   4   8        3.25        8.54     60.70 o 
 -16   4   8      342.04      291.67     68.99 o 
 -14   4   8       95.67       84.55     58.47 o 
 -12   4   8       82.65       92.87     56.04 o 
 -10   4   8       88.81       -3.29     48.88 o 
  -8   4   8      166.59      180.44     71.93 o 
  -6   4   8      300.09      329.10     63.92 o 
  -4   4   8      187.99      179.00     57.23 o 
  -2   4   8      328.47      374.69     68.96 o 
   0   4   8     1383.50     1259.51     90.14 o 
   2   4   8      210.22      121.74     58.50 o 
   4   4   8        5.42       90.09     60.87 o 
   6   4   8      593.46      967.03    167.22 o 
   8   4   8      243.95      190.24     84.83 o 
  10   4   8      154.32       88.86     89.20 o 
  12   4   8       65.54      202.03     88.85 o 
  14   4   8        5.44      -32.28     81.06 o 
  16   4   8        0.06      -89.86     79.14 o 
  18   4   8       29.50      287.74    158.88 o 
 -39   1   9      390.69      651.85    127.85 o 
 -37   1   9        8.77       28.26     74.51 o 
 -35   1   9      180.79      171.25     58.09 o 
 -33   1   9        2.04       64.97     45.63 o 
 -31   1   9       94.35       90.40     53.26 o 
 -29   1   9       11.49       60.76     39.32 o 
 -27   1   9       41.30       29.16     32.42 o 
 -25   1   9      599.64      439.98     52.03 o 
 -23   1   9       59.61       69.56     23.25 o 
 -21   1   9     1133.47     1134.55     51.52 o 
 -19   1   9     1394.72     1404.46     45.99 o 
 -17   1   9       42.02       76.26     19.13 o 
 -15   1   9     3006.03     3126.43     64.79 o 
 -13   1   9       31.01       23.61     16.73 o 
 -11   1   9     1718.71     1802.65     52.89 o 
  -9   1   9       44.74       26.36     15.45 o 
  -7   1   9     2704.50     2578.15     78.24 o 
  -5   1   9        0.48        4.74     22.34 o 
  -3   1   9     4342.54     4547.02    116.23 o 
  -1   1   9      249.78      270.12     30.62 o 
   1   1   9      161.10      211.85     32.91 o 
   3   1   9       11.15       43.92     13.73 o 
   5   1   9     5902.51     6091.94    132.07 o 
   7   1   9       23.10       48.95     17.60 o 
   9   1   9        3.86       12.09     18.48 o 
  11   1   9      117.35      116.73     18.95 o 
  13   1   9       18.19       -2.82     13.08 o 
  15   1   9     1287.37     1237.18     62.55 o 
  17   1   9       66.43       36.42     18.77 o 
  19   1   9      230.55      214.65     30.58 o 
  21   1   9      186.10      162.72     24.86 o 
  23   1   9       60.73       71.59     24.02 o 
  25   1   9      504.96      441.15     43.38 o 
  27   1   9       25.73       37.28     26.36 o 
  29   1   9      261.30      179.84     56.83 o 
  31   1   9       20.77       15.52     43.12 o 
  33   1   9       35.45       -2.60     49.00 o 
 -36   2   9       54.84       21.77     62.28 o 
 -34   2   9      213.31      189.55     90.10 o 
 -32   2   9        8.66        3.08     77.68 o 
 -30   2   9       29.85       21.91     61.88 o 
 -28   2   9        2.21       92.36     93.81 o 
 -26   2   9       47.59      160.97    121.56 o 
 -24   2   9        6.47       51.00     61.23 o 
 -22   2   9      292.45      425.95     85.25 o 
 -20   2   9      769.12      841.16    144.44 o 
 -18   2   9      174.10      185.09     36.61 o 
 -16   2   9      287.34      281.41     49.24 o 
 -14   2   9       20.43       24.64     24.70 o 
 -12   2   9     1514.50     1531.01     86.73 o 
 -10   2   9      258.37      212.67     35.21 o 
  -8   2   9       20.06        7.96     23.46 o 
  -6   2   9       11.84       -0.03     19.64 o 
  -4   2   9        2.46       25.00     23.15 o 
  -2   2   9      414.23      422.34     32.63 o 
   0   2   9      427.58      421.44     33.80 o 
   2   2   9      640.60      598.10     63.62 o 
   4   2   9     1461.29     1574.65     58.79 o 
   6   2   9      203.62      207.80     27.38 o 
   8   2   9       37.46       49.76     25.42 o 
  10   2   9        1.31       32.45     22.38 o 
  12   2   9     1605.34     1691.80     76.91 o 
  14   2   9      111.43       88.83     39.35 o 
  16   2   9       53.56       51.95     39.49 o 
  18   2   9      131.52      110.61     54.78 o 
  20   2   9      977.49     1118.47     90.30 o 
  22   2   9      146.12      104.60     57.88 o 
  24   2   9      559.48      638.17     89.85 o 
  26   2   9      335.55      387.18     60.83 o 
  28   2   9        5.96       31.78     45.88 o 
  30   2   9       85.51       22.29     51.29 o 
 -31   3   9       76.90      203.74     97.37 o 
 -29   3   9      230.59      220.90     96.84 o 
 -27   3   9      368.42      611.86    128.03 o 
 -25   3   9      177.81       66.07     81.80 o 
 -23   3   9      683.72      546.19    110.05 o 
 -21   3   9       99.12      134.54     70.97 o 
 -19   3   9       32.36      164.42     75.13 o 
 -17   3   9        2.43        7.10     75.96 o 
 -15   3   9     1385.10     1278.35    173.02 o 
 -13   3   9       57.18       69.83     57.14 o 
 -11   3   9      596.03      546.50     65.50 o 
  -9   3   9       59.14        0.04     31.84 o 
  -7   3   9      268.57      216.62     42.54 o 
  -5   3   9       46.02       13.92     32.36 o 
  -3   3   9       96.53       65.10     43.44 o 
  -1   3   9        4.97       20.03     32.54 o 
   1   3   9     1149.13     1100.05     84.05 o 
   3   3   9     1011.56     1086.16     72.57 o 
   5   3   9      673.60      709.45     59.79 o 
   7   3   9       47.24       61.13     45.36 o 
   9   3   9      919.45     1011.56     88.29 o 
  11   3   9        4.09       32.18     45.89 o 
  13   3   9       22.74      -19.68     43.50 o 
  15   3   9      430.67      426.41     79.26 o 
  17   3   9     1002.74      899.85    142.95 o 
  19   3   9       56.78       93.63     57.96 o 
  21   3   9       21.69       36.91     82.03 o 
  23   3   9        1.49       16.26     94.81 o 
  25   3   9        2.97       56.62     70.34 o 
 -22   4   9       58.60        0.20    103.17 o 
 -20   4   9        2.35      107.87     92.87 o 
 -18   4   9       48.92        4.98     68.24 o 
 -16   4   9      480.21      731.04    109.37 o 
 -14   4   9       56.62       26.07     63.49 o 
 -12   4   9      258.29      406.52     82.51 o 
 -10   4   9       26.88       99.08     72.33 o 
  -8   4   9       34.37       81.69     52.97 o 
  -6   4   9        0.04       21.04     49.57 o 
  -4   4   9       64.70       51.81     45.11 o 
  -2   4   9        0.02       75.67     47.18 o 
   0   4   9      259.72      293.63     59.09 o 
   2   4   9      406.64      231.92     76.53 o 
   4   4   9        0.13      -18.11     56.57 o 
   6   4   9      220.22       76.19     72.50 o 
   8   4   9       50.93       81.58     76.67 o 
  10   4   9       43.92       76.17     89.83 o 
  12   4   9       78.43      196.10     94.64 o 
  14   4   9       55.88      275.75    102.53 o 
  16   4   9        1.40       10.20     83.17 o 
 -40   0  10     2265.32     2353.08    321.06 o 
 -38   0  10      391.31      300.75    157.88 o 
 -36   0  10     3822.97     4348.35    392.42 o 
 -34   0  10      113.09       89.24    121.42 o 
 -32   0  10     3656.56     3104.88    301.18 o 
 -30   0  10     2295.21     2307.13    146.58 o 
 -28   0  10     3797.47     4063.73    191.44 o 
 -26   0  10     5231.70     5424.26    227.88 o 
 -24   0  10     9049.62     9332.55    288.72 o 
 -22   0  10      606.43      637.65     61.67 o 
 -20   0  10     6271.33     5438.60    183.99 o 
 -18   0  10     5479.29     4847.48    199.05 o 
 -16   0  10     4663.90     4311.84    148.70 o 
 -14   0  10     8719.20     8392.97    236.41 o 
 -12   0  10    20798.15    21582.90    542.83 o 
 -10   0  10     3373.65     3284.11    149.67 o 
  -8   0  10     8792.06     8880.73    212.61 o 
  -6   0  10    20824.27    19492.18    431.07 o 
  -4   0  10     6605.03     7247.25    220.51 o 
  -2   0  10     3693.55     4310.94    136.85 o 
   0   0  10    10016.89    11459.49    305.98 o 
   2   0  10    13605.61    15122.62    397.54 o 
   4   0  10     2408.11     2189.37     81.97 o 
   6   0  10    24821.30    23283.10    574.51 o 
   8   0  10     2330.67     2443.51     98.11 o 
  10   0  10      164.87      143.79     27.26 o 
  12   0  10      370.51      313.80     45.39 o 
  14   0  10      178.00      210.80     44.30 o 
  16   0  10      178.65      249.85     36.54 o 
  18   0  10    10147.38     9753.30    246.69 o 
  20   0  10     2777.56     2731.00    103.16 o 
  22   0  10       35.50       39.41     31.00 o 
  24   0  10        1.75       55.40     43.06 o 
  26   0  10       54.21      -20.13     37.33 o 
  28   0  10      564.59      558.05     76.55 o 
  30   0  10     4199.29     4802.43    460.71 o 
  32   0  10     1118.73     1166.08    140.15 o 
  34   0  10       31.90      -18.43     53.31 o 
 -39   1  10       61.73      281.44    170.32 o 
 -37   1  10     2746.05     3325.66    217.99 o 
 -35   1  10     1579.03     1861.24    172.31 o 
 -33   1  10       29.89        3.67     45.28 o 
 -31   1  10        3.80      -12.52     40.60 o 
 -29   1  10     1956.78     2290.33    239.16 o 
 -27   1  10      196.59      179.77     45.93 o 
 -25   1  10     4212.76     4273.84    135.86 o 
 -23   1  10     7320.65     7337.93    159.51 o 
 -21   1  10      513.23      518.46     57.59 o 
 -19   1  10      444.75      506.58     30.95 o 
 -17   1  10     1133.38     1114.25     37.66 o 
 -15   1  10    14466.90    14768.64    261.13 o 
 -13   1  10     9383.74     9826.43    164.97 o 
 -11   1  10    30348.16    29142.81    532.48 o 
  -9   1  10    12108.91    11621.19    232.43 o 
  -7   1  10     2697.89     2634.46     81.76 o 
  -5   1  10     1439.41     1581.11     84.59 o 
  -3   1  10     2067.15     1887.95     69.77 o 
  -1   1  10     8597.74     8069.44    165.23 o 
   1   1  10    21315.68    20319.24    373.25 o 
   3   1  10     5469.36     5547.88    124.66 o 
   5   1  10     9454.62     9577.55    193.87 o 
   7   1  10      705.21      700.83     37.08 o 
   9   1  10     1632.83     1651.43     44.64 o 
  11   1  10     7961.02     7779.47    136.27 o 
  13   1  10     4303.86     4216.52     91.42 o 
  15   1  10     5373.01     5181.18    108.69 o 
  17   1  10      959.99      930.05     42.14 o 
  19   1  10      504.06      522.27     51.71 o 
  21   1  10       44.51       26.43     20.49 o 
  23   1  10     2267.89     2384.95    121.96 o 
  25   1  10      503.69      539.09     62.40 o 
  27   1  10      379.44      298.50     36.23 o 
  29   1  10      266.06      316.72     65.62 o 
  31   1  10        4.11       90.29     54.14 o 
  33   1  10      383.32      347.85    129.56 o 
 -36   2  10      240.16      188.72     76.37 o 
 -34   2  10      252.43       80.10     78.83 o 
 -32   2  10     2143.50     2065.78    644.19 o 
 -30   2  10        0.30      -99.36     64.00 o 
 -28   2  10      312.88      258.39    121.13 o 
 -26   2  10     2404.32     2093.67    170.33 o 
 -24   2  10     8604.56     8948.97    373.88 o 
 -22   2  10      115.96      103.39     59.32 o 
 -20   2  10     7421.19     6931.27    304.03 o 
 -18   2  10     2598.16     2947.61    136.28 o 
 -16   2  10     1586.27     1608.16     77.88 o 
 -14   2  10      364.35      308.63     41.30 o 
 -12   2  10     3406.65     3275.94    109.28 o 
 -10   2  10      362.32      316.48     60.58 o 
  -8   2  10     2483.28     2728.04     97.97 o 
  -6   2  10    11747.16    11613.57    265.10 o 
  -4   2  10      155.53      136.38     30.25 o 
  -2   2  10     1048.66     1110.63     58.29 o 
   0   2  10        6.44       49.30     20.10 o 
   2   2  10     1123.98     1180.33     60.80 o 
   4   2  10      630.53      600.84     43.32 o 
   6   2  10     6204.61     6213.80    147.87 o 
   8   2  10      156.43      122.65     25.68 o 
  10   2  10      730.48      717.81     45.73 o 
  12   2  10     1619.39     1604.14     85.73 o 
  14   2  10      344.03      390.13     78.00 o 
  16   2  10      452.87      376.84     58.44 o 
  18   2  10     4399.37     4599.41    204.53 o 
  20   2  10     3591.28     3330.08    150.47 o 
  22   2  10      378.78      340.55     99.00 o 
  24   2  10       22.87       83.41     47.08 o 
  26   2  10      206.18      144.47     50.46 o 
  28   2  10       32.95       60.49     50.00 o 
  30   2  10     1214.32     1187.72    134.15 o 
 -31   3  10       16.19      -55.29     71.22 o 
 -29   3  10      817.82      958.59    149.84 o 
 -27   3  10      405.37      222.91     97.21 o 
 -25   3  10      407.80      467.96    102.18 o 
 -23   3  10     1960.87     2036.60    186.56 o 
 -21   3  10      402.42      463.83     86.48 o 
 -19   3  10      267.17      274.36    128.88 o 
 -17   3  10       15.34       13.03     49.77 o 
 -15   3  10     1527.35     1483.26    156.06 o 
 -13   3  10      884.82      913.73     89.02 o 
 -11   3  10     4882.50     4922.97    175.52 o 
  -9   3  10      842.92      636.99     60.75 o 
  -7   3  10      570.68      616.10    104.67 o 
  -5   3  10      460.04      497.68     91.27 o 
  -3   3  10      987.07      984.34    111.25 o 
  -1   3  10     1088.45     1204.74     77.84 o 
   1   3  10     5480.80     5766.29    188.16 o 
   3   3  10      885.83      886.75     69.24 o 
   5   3  10      296.47      313.31     46.95 o 
   7   3  10      232.09      197.32     51.99 o 
   9   3  10       26.29       21.15     53.04 o 
  11   3  10      373.20      318.59     75.87 o 
  13   3  10     1010.29     1234.51    111.34 o 
  15   3  10      278.04      189.67     65.54 o 
  17   3  10       53.87      101.59     57.18 o 
  19   3  10        4.18       13.69     55.81 o 
  21   3  10       56.07       81.12     85.86 o 
  23   3  10      675.82      588.17    142.63 o 
  25   3  10       22.06        0.07     67.22 o 
 -22   4  10        7.39       25.12     76.07 o 
 -20   4  10      328.83      384.41     98.11 o 
 -18   4  10      106.90      238.72     79.26 o 
 -16   4  10       22.89       11.48     66.48 o 
 -14   4  10      846.48      786.52    186.90 o 
 -12   4  10      424.09      603.55    152.94 o 
 -10   4  10       90.21       -8.56     57.21 o 
  -8   4  10      500.57      466.86     83.39 o 
  -6   4  10      139.33      102.02     60.27 o 
  -4   4  10      496.74      613.46     70.08 o 
  -2   4  10      150.71      178.75     53.13 o 
   0   4  10        1.35       25.35     64.17 o 
   2   4  10      140.19      211.96     77.13 o 
   4   4  10      191.43      181.27     74.05 o 
   6   4  10      110.99      138.05     71.08 o 
   8   4  10       31.33      136.83     85.56 o 
  10   4  10       99.89       49.83     83.91 o 
  12   4  10      100.79      160.23     88.76 o 
  14   4  10       37.70      -29.08     77.37 o 
 -39   1  11        3.68      115.41    169.18 o 
 -37   1  11      365.38      242.97    220.09 o 
 -35   1  11       63.33       98.18     74.38 o 
 -33   1  11       12.43       17.88     63.40 o 
 -31   1  11       39.47      -51.01     39.99 o 
 -29   1  11       16.61       51.22     44.71 o 
 -27   1  11      770.29      700.98     76.60 o 
 -25   1  11      216.39      175.36     39.33 o 
 -23   1  11      351.01      280.93     35.28 o 
 -21   1  11       84.24       42.65     23.92 o 
 -19   1  11       49.65       40.30     21.64 o 
 -17   1  11       23.54        9.13     21.07 o 
 -15   1  11       21.01       48.97     21.61 o 
 -13   1  11       87.46       90.59     14.22 o 
 -11   1  11       67.95       80.29     23.39 o 
  -9   1  11      912.94      943.44     70.61 o 
  -7   1  11       10.34       45.57     20.65 o 
  -5   1  11       33.13       65.27     21.52 o 
  -3   1  11      507.44      651.18     43.84 o 
  -1   1  11      504.78      555.93     33.21 o 
   1   1  11     1899.66     2249.72     62.94 o 
   3   1  11       80.63      101.60     14.02 o 
   5   1  11     1125.09     1185.39     38.41 o 
   7   1  11       63.77       73.61     20.04 o 
   9   1  11     1695.03     1824.31     48.49 o 
  11   1  11        3.13       17.62     14.88 o 
  13   1  11     1436.02     1380.03     47.68 o 
  15   1  11       22.79       11.21     16.94 o 
  17   1  11     1123.76     1169.33     47.42 o 
  19   1  11      168.29      117.80     28.34 o 
  21   1  11      477.43      546.11     70.87 o 
  23   1  11       16.89       16.58     22.19 o 
  25   1  11      174.85      137.89     33.54 o 
  27   1  11       43.67       47.46     40.70 o 
  29   1  11      166.93      186.26     64.60 o 
  31   1  11        4.24       25.93     52.30 o 
 -36   2  11       44.42       54.18     64.69 o 
 -34   2  11        4.70      -30.23     76.23 o 
 -32   2  11      961.93     1139.67    146.40 o 
 -30   2  11       95.87       89.91     71.74 o 
 -28   2  11       26.44      -31.20     65.87 o 
 -26   2  11       57.22       29.70     83.80 o 
 -24   2  11      511.78      446.55     98.46 o 
 -22   2  11        2.99       64.13     58.19 o 
 -20   2  11     2220.14     1811.58    368.96 o 
 -18   2  11       18.33       29.76     30.77 o 
 -16   2  11       87.26       95.80     31.85 o 
 -14   2  11     1723.98     1707.65     81.49 o 
 -12   2  11       48.15       60.16     30.24 o 
 -10   2  11      221.29      202.86     36.54 o 
  -8   2  11      652.08      653.45     53.96 o 
  -6   2  11       17.47       27.65     26.83 o 
  -4   2  11       28.83       54.66     27.10 o 
  -2   2  11      366.92      350.89     41.10 o 
   0   2  11     1618.54     1487.32    129.38 o 
   2   2  11      198.90      188.78     28.76 o 
   4   2  11     1957.96     2126.20     76.43 o 
   6   2  11      243.82      200.85     43.45 o 
   8   2  11       26.64       17.09     22.71 o 
  10   2  11     1125.85     1143.19    110.14 o 
  12   2  11      149.16      160.69     43.85 o 
  14   2  11      545.96      634.18     69.52 o 
  16   2  11        4.66        9.47     38.33 o 
  18   2  11       34.12       33.14     53.50 o 
  20   2  11       97.20       99.71     49.26 o 
  22   2  11      117.07      116.85     47.15 o 
  24   2  11        0.29       38.02     45.82 o 
  26   2  11       30.18       56.88     45.76 o 
  28   2  11      324.19      253.62     71.65 o 
  30   2  11        5.62      -10.27     49.55 o 
 -31   3  11      207.41       90.72     89.26 o 
 -29   3  11       41.17      152.74     95.00 o 
 -27   3  11        0.91      -54.65     72.48 o 
 -25   3  11       12.37       73.11    143.51 o 
 -23   3  11       15.84       59.05     64.12 o 
 -21   3  11      252.83      259.35     73.12 o 
 -19   3  11       12.17       31.58     83.29 o 
 -17   3  11      211.26      224.51     86.09 o 
 -15   3  11     2719.80     2269.95    224.89 o 
 -13   3  11     2059.17     1919.00    110.93 o 
 -11   3  11       88.24       83.55     39.41 o 
  -9   3  11        9.34       11.70     32.46 o 
  -7   3  11      269.05      117.74     54.03 o 
  -5   3  11      134.04      124.98     54.65 o 
  -3   3  11      538.57      562.58     60.24 o 
  -1   3  11      144.83      181.60     41.17 o 
   1   3  11     1273.75     1229.68    126.30 o 
   3   3  11       61.24       37.75     34.24 o 
   5   3  11      207.39      157.01    105.19 o 
   7   3  11        2.04       -2.81     48.57 o 
   9   3  11      213.61      188.77     66.74 o 
  11   3  11      496.19      543.10     95.48 o 
  13   3  11        3.31      103.16     72.10 o 
  15   3  11      285.16      240.14     95.60 o 
  17   3  11        0.41       31.49     50.43 o 
  19   3  11      563.73      396.83     80.71 o 
  21   3  11      696.10      594.44    169.54 o 
  23   3  11      192.56      199.65     79.17 o 
 -20   4  11      202.35      145.98     82.81 o 
 -18   4  11        0.02      -31.30     62.34 o 
 -16   4  11      130.99      153.73     75.03 o 
 -14   4  11      150.41       93.67     67.09 o 
 -12   4  11       17.62       -0.70     58.09 o 
 -10   4  11       61.66       79.96     66.17 o 
  -8   4  11      342.35      435.35     75.34 o 
  -6   4  11        1.46      -15.92     49.93 o 
  -4   4  11       37.51       83.49     51.80 o 
  -2   4  11       61.31      173.42     59.18 o 
   0   4  11      447.43      477.20     89.79 o 
   2   4  11      313.47      253.69     81.41 o 
   4   4  11      626.95      511.27    158.05 o 
   6   4  11       29.09       24.99     68.86 o 
   8   4  11       22.80       49.93     87.02 o 
  10   4  11       20.45       53.16     84.05 o 
  12   4  11        3.36       84.55     85.83 o 
  14   4  11        2.04      115.66     99.15 o 
 -38   0  12     1414.76     1313.40    250.70 o 
 -36   0  12       18.38      172.04    161.46 o 
 -34   0  12     1733.78     2015.86    267.14 o 
 -32   0  12      929.62     1092.81    110.93 o 
 -30   0  12        0.79        7.97     49.89 o 
 -28   0  12     1075.46     1199.12    271.15 o 
 -26   0  12     5755.20     5236.00    227.54 o 
 -24   0  12     3261.42     3536.86    258.62 o 
 -22   0  12     4041.61     4336.82    163.91 o 
 -20   0  12     4104.23     4313.03    135.99 o 
 -18   0  12      447.20      421.87     44.11 o 
 -16   0  12     8366.73     8132.48    211.76 o 
 -14   0  12    13550.90    13570.29    362.74 o 
 -12   0  12    10485.23    10077.30    278.22 o 
 -10   0  12     7094.00     7255.38    185.67 o 
  -8   0  12     8630.53     8368.38    208.50 o 
  -6   0  12     2722.52     2857.91     93.00 o 
  -4   0  12       10.21       45.91     22.91 o 
  -2   0  12    25027.11    26946.22    678.47 o 
   0   0  12    10204.13    10565.03    292.81 o 
   2   0  12     4404.42     4023.31    117.59 o 
   4   0  12    17151.88    16937.11    432.53 o 
   6   0  12     5909.75     5781.49    176.97 o 
   8   0  12     3253.90     2912.73     95.84 o 
  10   0  12     2525.83     2367.83    108.45 o 
  12   0  12      330.32      354.87     38.45 o 
  14   0  12    20997.77    21714.84    490.13 o 
  16   0  12     1944.54     2054.83     87.77 o 
  18   0  12      465.15      417.23     52.70 o 
  20   0  12      407.06      356.72     48.38 o 
  22   0  12      393.33      270.66     50.47 o 
  24   0  12        0.41       34.92     40.05 o 
  26   0  12     1337.57     1332.77    412.80 o 
  28   0  12       61.39       13.59     52.63 o 
  30   0  12     1623.96     1390.03    123.63 o 
  32   0  12       47.54        7.34     53.67 o 
 -39   1  12        9.84      -53.77    159.17 o 
 -37   1  12      518.56      430.77     97.67 o 
 -35   1  12      299.48      160.89     82.77 o 
 -33   1  12      483.00      370.68    122.20 o 
 -31   1  12     2160.41     2204.76    176.40 o 
 -29   1  12     4243.73     4832.55    241.10 o 
 -27   1  12      100.29      106.71     85.52 o 
 -25   1  12      481.32      433.02     74.13 o 
 -23   1  12        6.43        9.90     29.21 o 
 -21   1  12      417.14      474.79     48.06 o 
 -19   1  12     1550.41     1680.95     74.10 o 
 -17   1  12     4466.96     4530.86    126.14 o 
 -15   1  12     1788.51     1737.37     56.51 o 
 -13   1  12      552.28      572.70     34.22 o 
 -11   1  12     8505.70     8345.49    159.20 o 
  -9   1  12      255.06      283.36     30.14 o 
  -7   1  12      684.45      657.10     45.35 o 
  -5   1  12     9560.44     9286.20    211.46 o 
  -3   1  12    21009.34    20416.18    522.11 o 
  -1   1  12     1647.40     1867.53     49.44 o 
   1   1  12    10238.26     9610.55    183.43 o 
   3   1  12     2779.61     2470.47     61.08 o 
   5   1  12       54.96       44.05     13.79 o 
   7   1  12      643.39      663.87     31.45 o 
   9   1  12     5354.28     5547.96    106.18 o 
  11   1  12      570.71      571.25     35.88 o 
  13   1  12    13478.34    13890.19    246.51 o 
  15   1  12     2761.79     2683.66     68.59 o 
  17   1  12      370.57      318.92     39.38 o 
  19   1  12      452.85      451.47     51.83 o 
  21   1  12       30.94       30.54     23.66 o 
  23   1  12      293.42      242.34     32.08 o 
  25   1  12     1438.16     1429.77    110.37 o 
  27   1  12      736.83      743.37     52.39 o 
  29   1  12        2.78       22.76     44.38 o 
  31   1  12      840.31      769.61    136.97 o 
 -36   2  12       32.66      -56.68     62.95 o 
 -34   2  12      616.78      781.22    262.35 o 
 -32   2  12      451.29      542.11    115.67 o 
 -30   2  12       29.26      -50.91     68.58 o 
 -28   2  12      814.04      975.87    131.97 o 
 -26   2  12     2230.66     2359.26    211.30 o 
 -24   2  12       76.04       76.00     63.15 o 
 -22   2  12      709.86      748.07    107.35 o 
 -20   2  12     2786.95     2813.37    154.62 o 
 -18   2  12     1970.43     1830.19    113.35 o 
 -16   2  12     1491.22     1304.02    105.05 o 
 -14   2  12     2753.31     2670.40    102.21 o 
 -12   2  12     8459.50     8759.90    247.74 o 
 -10   2  12     2789.78     2867.80    104.39 o 
  -8   2  12     6572.98     6553.06    174.68 o 
  -6   2  12      356.68      398.06     44.37 o 
  -4   2  12      667.87      764.91     57.34 o 
  -2   2  12     1841.00     1817.48    138.26 o 
   0   2  12     2446.59     2447.72    162.60 o 
   2   2  12     2097.53     1959.45    103.57 o 
   4   2  12      882.82      928.96     54.40 o 
   6   2  12     2197.40     2161.60    123.01 o 
   8   2  12        8.04       14.20     24.18 o 
  10   2  12     3214.16     3408.62    116.32 o 
  12   2  12      104.74       76.14     40.72 o 
  14   2  12     3625.38     3543.62    142.75 o 
  16   2  12     1352.11     1275.28     93.77 o 
  18   2  12      781.87      710.51    126.35 o 
  20   2  12        7.15       59.55     41.22 o 
  22   2  12        1.51       -4.13     44.01 o 
  24   2  12        1.22       84.24     48.03 o 
  26   2  12     1343.99     1272.35    156.88 o 
  28   2  12      136.39      133.13     55.94 o 
 -29   3  12      555.75      417.34    209.80 o 
 -27   3  12      243.54      110.27     73.90 o 
 -25   3  12      326.63      319.04     82.24 o 
 -23   3  12      205.42      101.85     64.78 o 
 -21   3  12       82.89      152.08     71.28 o 
 -19   3  12       10.41       58.00     61.84 o 
 -17   3  12      818.57      823.40    115.40 o 
 -15   3  12        5.81      -13.10     39.94 o 
 -13   3  12       30.40       39.43     42.72 o 
 -11   3  12      137.15      172.79     44.04 o 
  -9   3  12       13.34       55.58     36.42 o 
  -7   3  12        6.73       12.64     44.67 o 
  -5   3  12      387.95      319.46     55.30 o 
  -3   3  12     2875.83     2848.76    117.40 o 
  -1   3  12      192.57      167.64     50.67 o 
   1   3  12     1594.59     1796.75    119.90 o 
   3   3  12      534.64      647.56     65.20 o 
   5   3  12      110.71       31.04     45.19 o 
   7   3  12      161.66      116.69     68.68 o 
   9   3  12     1064.98     1043.93    249.27 o 
  11   3  12       48.84       28.33     63.50 o 
  13   3  12     1104.88     1369.84    146.27 o 
  15   3  12      675.21      569.70    104.71 o 
  17   3  12        0.35       22.66     71.57 o 
  19   3  12        0.05       30.75    139.15 o 
  21   3  12      232.24      353.81    178.62 o 
  23   3  12       23.03       61.30     70.36 o 
 -18   4  12       78.73       92.38     75.50 o 
 -16   4  12      259.89      244.82     81.42 o 
 -14   4  12      273.24      253.31    140.64 o 
 -12   4  12       35.45      110.59     64.79 o 
 -10   4  12        0.28       92.79     63.52 o 
  -8   4  12       59.92      -17.96     49.76 o 
  -6   4  12        1.17       63.04     57.34 o 
  -4   4  12       19.95       83.93     53.96 o 
  -2   4  12     1276.97     1124.74    100.99 o 
   0   4  12      987.61      932.03    120.69 o 
   2   4  12      716.00      631.25    103.81 o 
   4   4  12      264.65      180.06     74.23 o 
   6   4  12       32.63      -57.08     68.37 o 
   8   4  12        1.93       85.16     84.89 o 
  10   4  12       86.24      111.16     98.44 o 
  12   4  12        1.73      118.50     98.32 o 
 -39   1  13      116.16       94.39    166.46 o 
 -37   1  13       10.18       96.23    168.68 o 
 -35   1  13       82.29      119.72    103.25 o 
 -33   1  13       28.65       70.59     76.73 o 
 -31   1  13      218.61      298.54    108.69 o 
 -29   1  13        6.10       68.50     58.13 o 
 -27   1  13      479.56      366.73     80.41 o 
 -25   1  13      309.50      290.73     44.06 o 
 -23   1  13        5.31       82.38     32.85 o 
 -21   1  13      157.24      123.84     37.63 o 
 -19   1  13      592.30      595.22     56.82 o 
 -17   1  13      254.70      175.50     41.68 o 
 -15   1  13      316.68      322.56     28.88 o 
 -13   1  13      314.96      269.62     33.90 o 
 -11   1  13       43.09       53.39     21.56 o 
  -9   1  13     1752.77     1687.92     53.85 o 
  -7   1  13      702.00      801.48     43.65 o 
  -5   1  13      166.55      157.14     29.12 o 
  -3   1  13      108.51       98.21     14.55 o 
  -1   1  13      210.08      206.32     17.59 o 
   1   1  13     3556.32     3628.57     77.53 o 
   3   1  13       17.79       15.02     16.23 o 
   5   1  13       80.16      116.73     17.86 o 
   7   1  13      199.07      193.72     21.24 o 
   9   1  13      200.22      234.20     21.83 o 
  11   1  13       38.98       19.87     17.65 o 
  13   1  13     3874.97     4072.48     95.06 o 
  15   1  13       17.02       59.46     18.97 o 
  17   1  13       51.94       34.90     22.59 o 
  19   1  13        2.51       -8.69     22.40 o 
  21   1  13      113.90      133.45     33.58 o 
  23   1  13      174.79      191.59     30.69 o 
  25   1  13      158.71      115.28     33.46 o 
  27   1  13       54.96       54.53     49.93 o 
  29   1  13        0.60       41.83     50.34 o 
 -36   2  13       83.57       73.05     69.29 o 
 -34   2  13       37.77       39.25     81.88 o 
 -32   2  13       95.72       64.34     76.09 o 
 -30   2  13        6.73       -8.85    142.29 o 
 -28   2  13      113.18      201.50     86.58 o 
 -26   2  13       57.07      156.88    138.36 o 
 -24   2  13        0.49       31.69     53.37 o 
 -22   2  13       10.42       21.85     50.73 o 
 -20   2  13      116.82      166.15     46.36 o 
 -18   2  13      242.35      174.62     40.00 o 
 -16   2  13      754.65      866.65    104.50 o 
 -14   2  13       51.74       79.72     34.77 o 
 -12   2  13     2050.86     1830.69     87.35 o 
 -10   2  13      249.78      193.96     66.20 o 
  -8   2  13      396.78      343.66     45.10 o 
  -6   2  13     1086.95     1105.17     93.17 o 
  -4   2  13      549.08      530.19     74.62 o 
  -2   2  13       22.67       26.84     26.05 o 
   0   2  13      402.24      425.90     63.72 o 
   2   2  13        2.48       -1.87     27.76 o 
   4   2  13      487.32      386.05     54.39 o 
   6   2  13      111.10       73.38     36.78 o 
   8   2  13      669.41      649.83     51.36 o 
  10   2  13       72.55      116.15     35.97 o 
  12   2  13        7.82        1.34     35.75 o 
  14   2  13        0.10        2.06     39.12 o 
  16   2  13     1337.58     1360.62    122.82 o 
  18   2  13      197.82      171.85     90.01 o 
  20   2  13      730.00      762.82     86.04 o 
  22   2  13      442.13      369.31     61.02 o 
  24   2  13       54.20       92.20     51.58 o 
  26   2  13      147.91      176.61     53.57 o 
 -29   3  13      101.20       86.20     81.47 o 
 -27   3  13      289.96      248.41     94.01 o 
 -25   3  13      140.08      225.92    102.55 o 
 -23   3  13      167.74      219.80     75.53 o 
 -21   3  13      336.17      447.74     85.18 o 
 -19   3  13      256.08      371.61    111.82 o 
 -17   3  13       46.74       45.00     55.53 o 
 -15   3  13      148.98       96.18     64.77 o 
 -13   3  13       70.54       50.86     46.40 o 
 -11   3  13       16.08       46.95     37.64 o 
  -9   3  13      453.05      312.06     71.99 o 
  -7   3  13      564.56      507.41     79.44 o 
  -5   3  13      293.77      302.41     50.61 o 
  -3   3  13     2110.36     2143.94    105.60 o 
  -1   3  13      825.11      878.55     69.65 o 
   1   3  13      178.47      170.40     47.89 o 
   3   3  13      520.53      433.91     63.57 o 
   5   3  13      349.83      231.92     62.40 o 
   7   3  13       11.86      146.46     77.86 o 
   9   3  13        2.94       22.16     64.38 o 
  11   3  13      169.51      103.95     75.50 o 
  13   3  13      116.94       35.22     67.45 o 
  15   3  13       22.36      -12.04    128.21 o 
  17   3  13      109.30      111.10     76.85 o 
  19   3  13        9.96      -30.60    120.99 o 
  21   3  13       47.32       85.09    144.44 o 
 -18   4  13       73.21      199.21     83.26 o 
 -16   4  13      151.57      153.07     79.60 o 
 -14   4  13        7.57       29.23     65.56 o 
 -12   4  13      135.88      172.23     73.00 o 
 -10   4  13        4.46       88.32     71.02 o 
  -8   4  13       12.18       63.35     55.46 o 
  -6   4  13       34.45       26.63     54.75 o 
  -4   4  13        6.06      -41.19     51.39 o 
  -2   4  13        0.08       48.42     56.29 o 
   0   4  13      169.17       -2.33     80.07 o 
   2   4  13        3.87       42.60     71.85 o 
   4   4  13        0.24      152.28     79.78 o 
   6   4  13       95.60      256.60    100.86 o 
   8   4  13      116.72      147.56     99.47 o 
  10   4  13      209.72      173.28     98.11 o 
 -32   0  14      178.02       79.66     72.51 o 
 -30   0  14      995.91     1314.96    314.48 o 
 -28   0  14     4074.95     3817.40    192.38 o 
 -26   0  14      406.64      487.98     78.12 o 
 -24   0  14     1654.51     1518.16     95.43 o 
 -22   0  14       92.43       58.57     35.97 o 
 -20   0  14      380.15      386.39     51.98 o 
 -18   0  14     5570.80     5521.22    163.42 o 
 -16   0  14      107.28      115.10     35.92 o 
 -14   0  14     8006.68     7919.80    206.55 o 
 -12   0  14      132.59      143.67     44.61 o 
 -10   0  14     2396.86     2551.17     99.35 o 
  -8   0  14     3690.93     3557.28    112.68 o 
  -6   0  14    20986.04    21192.09    479.97 o 
  -4   0  14     5614.98     5861.84    185.85 o 
  -2   0  14       32.13       33.64     35.27 o 
   0   0  14      243.18      263.53     44.05 o 
   2   0  14      472.37      390.43     76.21 o 
   4   0  14       92.23       38.03     35.63 o 
   6   0  14     7343.02     7058.46    213.91 o 
   8   0  14      441.81      468.28     44.18 o 
  10   0  14    13326.93    13178.42    316.64 o 
  12   0  14     5957.29     5892.27    169.14 o 
  14   0  14     7371.06     7392.31    202.67 o 
  16   0  14     1432.04     1353.81     82.03 o 
  18   0  14       58.80       56.59     43.00 o 
  20   0  14      348.62      353.79     73.69 o 
  22   0  14      970.88      849.03     89.15 o 
  24   0  14        7.81       -7.65     43.00 o 
  26   0  14     3193.87     3716.37    187.17 o 
  28   0  14        1.54      -65.28     48.40 o 
  30   0  14      363.61      298.06     76.34 o 
 -37   1  14      509.64      497.84    114.30 o 
 -35   1  14     3848.70     3726.04    227.47 o 
 -33   1  14        9.40       88.73     71.08 o 
 -31   1  14     2762.02     2518.07    423.24 o 
 -29   1  14     1148.88     1219.01    131.11 o 
 -27   1  14      177.34      170.81     51.98 o 
 -25   1  14      401.35      346.19     45.03 o 
 -23   1  14    10191.81    10382.35    246.30 o 
 -21   1  14      853.32      934.41     61.94 o 
 -19   1  14     5992.67     5795.34    156.42 o 
 -17   1  14     1386.41     1580.05     75.23 o 
 -15   1  14      375.06      366.03     28.67 o 
 -13   1  14      229.53      203.67     25.24 o 
 -11   1  14     5454.74     5403.88    121.45 o 
  -9   1  14       42.73       17.64     15.19 o 
  -7   1  14      151.79      123.15     42.50 o 
  -5   1  14     1631.39     1562.15     53.22 o 
  -3   1  14      243.54      196.92     21.84 o 
  -1   1  14     1115.43     1174.42     47.66 o 
   1   1  14     1111.54     1106.17     40.31 o 
   3   1  14       12.17       36.58     14.76 o 
   5   1  14       78.16      108.55     18.67 o 
   7   1  14     1031.99     1017.54     55.12 o 
   9   1  14     9072.60     9165.24    162.40 o 
  11   1  14     7043.74     7318.28    146.84 o 
  13   1  14      601.40      660.86     47.22 o 
  15   1  14      114.95       85.70     24.07 o 
  17   1  14      108.51       77.07     25.54 o 
  19   1  14       44.72       39.73     23.92 o 
  21   1  14     3892.61     4048.64    112.20 o 
  23   1  14      539.88      534.35     44.16 o 
  25   1  14      175.89      261.78     65.48 o 
  27   1  14      343.52      158.96     52.94 o 
  29   1  14      199.96      274.06     65.31 o 
 -34   2  14      473.48      193.58    103.97 o 
 -32   2  14      397.53      277.37    103.94 o 
 -30   2  14     1184.48     1253.37    155.59 o 
 -28   2  14      597.24      573.22    130.52 o 
 -26   2  14       44.76       74.36     57.78 o 
 -24   2  14       89.32       70.18     56.66 o 
 -22   2  14      248.65      158.60     61.44 o 
 -20   2  14      158.82      209.63     50.68 o 
 -18   2  14     1692.18     1865.69     92.49 o 
 -16   2  14      151.20      130.48     38.73 o 
 -14   2  14     3842.95     4042.51    150.15 o 
 -12   2  14     3473.94     3467.66    121.16 o 
 -10   2  14      600.97      564.81     55.33 o 
  -8   2  14     3942.91     3864.95    138.33 o 
  -6   2  14     9021.13     9058.59    245.10 o 
  -4   2  14     1946.29     1988.43     91.61 o 
  -2   2  14     2154.93     2421.53     98.51 o 
   0   2  14      512.61      483.69     70.32 o 
   2   2  14      542.98      511.40     59.35 o 
   4   2  14     1902.58     1867.81    119.96 o 
   6   2  14     2170.01     2206.94     92.87 o 
   8   2  14       27.71       36.04     32.20 o 
  10   2  14      316.90      317.78     45.77 o 
  12   2  14       24.24       35.75     40.24 o 
  14   2  14      718.35      957.78     84.19 o 
  16   2  14       82.60      115.28     50.51 o 
  18   2  14      436.01      380.85     69.57 o 
  20   2  14       61.62       18.33     42.07 o 
  22   2  14      595.23      555.90     71.92 o 
  24   2  14        8.87       21.68     52.74 o 
  26   2  14     1108.66     1235.84    136.48 o 
 -29   3  14      124.37       83.41     84.55 o 
 -27   3  14       62.80       70.33     70.67 o 
 -25   3  14        3.97      114.33     71.27 o 
 -23   3  14     3911.53     3995.72    215.24 o 
 -21   3  14       39.33       58.84     59.95 o 
 -19   3  14      553.12      593.24    126.08 o 
 -17   3  14      392.47      291.84     69.32 o 
 -15   3  14      101.49       81.78     47.70 o 
 -13   3  14        0.90       36.01     47.81 o 
 -11   3  14      769.37      762.43     90.13 o 
  -9   3  14        7.03       59.38     42.27 o 
  -7   3  14     1059.92     1091.40     81.05 o 
  -5   3  14      427.90      465.04     57.48 o 
  -3   3  14       21.56      -18.60     37.63 o 
  -1   3  14      492.37      394.43     55.48 o 
   1   3  14        3.05       20.99     36.40 o 
   3   3  14       56.67       66.55     45.41 o 
   5   3  14        1.35      -18.27     49.82 o 
   7   3  14       18.62       42.59     68.72 o 
   9   3  14      636.43      602.67    104.16 o 
  11   3  14      628.42      533.08    146.01 o 
  13   3  14       13.54       47.27     88.24 o 
  15   3  14        0.73       36.42     71.64 o 
  17   3  14        1.01       30.36     90.95 o 
  19   3  14       37.51       80.09    132.28 o 
 -16   4  14        0.16       36.59     70.09 o 
 -14   4  14      124.91      108.16     78.71 o 
 -12   4  14      115.74       92.39     71.04 o 
 -10   4  14       58.28       71.37     54.82 o 
  -8   4  14      122.38      134.42     64.19 o 
  -6   4  14      105.23      202.77     63.69 o 
  -4   4  14        7.74      -16.94     50.75 o 
  -2   4  14      293.47      192.81     79.83 o 
   0   4  14       12.07      110.98     98.26 o 
   2   4  14       73.50      133.95     78.88 o 
   4   4  14      218.12      175.33    128.93 o 
   6   4  14       53.92      301.00    111.31 o 
 -37   1  15       30.89       74.04     78.93 o 
 -35   1  15      153.48      233.06     91.53 o 
 -33   1  15      111.86      191.01     83.62 o 
 -31   1  15        0.55       63.59     68.01 o 
 -29   1  15        3.69       -4.16     55.95 o 
 -27   1  15      133.16       39.30     43.23 o 
 -25   1  15        6.03        2.14     29.38 o 
 -23   1  15      387.40      336.84     62.70 o 
 -21   1  15      448.26      441.10     66.15 o 
 -19   1  15       55.89       82.06     31.56 o 
 -17   1  15       87.44       56.05     25.24 o 
 -15   1  15     2662.20     2474.36     73.57 o 
 -13   1  15       38.02       17.86     18.11 o 
 -11   1  15     1078.72     1046.10     53.38 o 
  -9   1  15      131.64      143.52     27.65 o 
  -7   1  15      290.39      274.67     30.92 o 
  -5   1  15       21.89        4.66     15.25 o 
  -3   1  15      141.26      158.73     25.48 o 
  -1   1  15       69.86       62.54     15.57 o 
   1   1  15      451.43      424.37     41.72 o 
   3   1  15      875.32      794.87     58.13 o 
   5   1  15       10.69        7.25     16.17 o 
   7   1  15      484.26      488.92     41.33 o 
   9   1  15     2361.50     2430.13     90.35 o 
  11   1  15       10.37       37.39     26.58 o 
  13   1  15      218.08      224.82     32.87 o 
  15   1  15      348.91      375.35     33.31 o 
  17   1  15     2483.14     2421.32     81.07 o 
  19   1  15      211.73      163.44     30.88 o 
  21   1  15        9.59       24.37     26.40 o 
  23   1  15        1.83       12.33     39.52 o 
  25   1  15       82.29       89.73     48.54 o 
  27   1  15        0.20      -29.79     47.48 o 
 -34   2  15       17.03     -103.25     66.90 o 
 -32   2  15      253.67       30.27     76.47 o 
 -30   2  15       24.30       19.80     68.58 o 
 -28   2  15       40.31       15.80     61.50 o 
 -26   2  15      543.61      448.59     83.48 o 
 -24   2  15      545.22      655.54     90.56 o 
 -22   2  15       22.11      -21.42     41.74 o 
 -20   2  15       51.56       57.99     53.17 o 
 -18   2  15      116.22       39.89     37.89 o 
 -16   2  15      251.89      353.33     49.35 o 
 -14   2  15      525.70      428.43     76.25 o 
 -12   2  15       53.30       31.39     32.36 o 
 -10   2  15     1131.93     1069.83     72.66 o 
  -8   2  15      466.72      443.73     51.35 o 
  -6   2  15       18.07       11.40     30.50 o 
  -4   2  15      273.64      221.86     42.88 o 
  -2   2  15      214.88      240.75     66.75 o 
   0   2  15      674.89      686.37     60.34 o 
   2   2  15       23.39       75.83     33.54 o 
   4   2  15      858.12      745.16     61.67 o 
   6   2  15       23.28       10.68     31.11 o 
   8   2  15      129.94       89.14     36.39 o 
  10   2  15       61.08      146.80     58.79 o 
  12   2  15       64.35       14.75     55.51 o 
  14   2  15       62.63       20.22     38.56 o 
  16   2  15       18.63       94.40     52.64 o 
  18   2  15        1.73       37.98     52.39 o 
  20   2  15      124.75      105.99     50.75 o 
  22   2  15        4.45       45.74     49.15 o 
  24   2  15      263.45      275.57     63.90 o 
 -27   3  15        5.59      -64.37     67.31 o 
 -25   3  15       64.98      115.81     93.06 o 
 -23   3  15        0.56       27.80     67.32 o 
 -21   3  15      200.25       52.72     60.72 o 
 -19   3  15        6.91        0.82     55.30 o 
 -17   3  15      290.31      342.36     78.67 o 
 -15   3  15       12.82      -30.83     45.08 o 
 -13   3  15      990.17      871.57    104.74 o 
 -11   3  15        1.26       14.47     40.10 o 
  -9   3  15      334.00      216.93     48.35 o 
  -7   3  15      154.60      173.35     64.44 o 
  -5   3  15      624.17      554.94     65.15 o 
  -3   3  15      251.19      331.18     57.08 o 
  -1   3  15       75.83       85.02     45.01 o 
   1   3  15      137.40       48.48     44.94 o 
   3   3  15       72.31      146.87     48.38 o 
   5   3  15      511.83      593.37    113.55 o 
   7   3  15       34.99      105.73     88.52 o 
   9   3  15        0.04      -64.09     67.43 o 
  11   3  15       29.15      -24.29    104.68 o 
  13   3  15       19.29      -60.50     66.67 o 
  15   3  15      240.01      262.08     98.30 o 
  17   3  15      170.51      188.37     89.78 o 
 -14   4  15       86.15       67.93     70.67 o 
 -12   4  15       46.83       -6.15     69.56 o 
 -10   4  15        3.86       11.79     58.94 o 
  -8   4  15        1.77        1.12     55.17 o 
  -6   4  15       26.76       22.24     58.00 o 
  -4   4  15      279.17      309.77     73.83 o 
  -2   4  15       54.39      144.79    124.33 o 
   0   4  15      653.19      697.45    113.06 o 
   2   4  15        7.69      -16.20     91.91 o 
   4   4  15       67.55       13.35     76.07 o 
 -34   0  16        3.61       49.48     80.66 o 
 -32   0  16     1585.26     1451.69    170.61 o 
 -30   0  16     2748.56     2738.21    224.38 o 
 -28   0  16     3460.05     3464.27    244.69 o 
 -26   0  16     4419.31     4048.60    261.71 o 
 -24   0  16     1881.80     2005.28    182.19 o 
 -22   0  16      348.23      390.85     90.81 o 
 -20   0  16     3767.64     3654.71    205.36 o 
 -18   0  16      999.08      943.09     83.85 o 
 -16   0  16    14935.19    15042.55    362.03 o 
 -14   0  16      318.23      336.92     71.73 o 
 -12   0  16       58.98       50.82     28.94 o 
 -10   0  16     2996.99     3235.10    110.78 o 
  -8   0  16       95.91      130.59     35.20 o 
  -6   0  16     7523.65     8253.54    250.69 o 
  -4   0  16     4020.92     3895.27    190.02 o 
  -2   0  16      681.18      710.55     74.87 o 
   0   0  16      472.02      391.69     50.02 o 
   2   0  16       89.57       86.19     30.00 o 
   4   0  16     1819.50     1685.74     92.78 o 
   6   0  16     8570.69     8575.15    259.65 o 
   8   0  16      890.51      949.41     81.53 o 
  10   0  16      683.07      623.61     54.39 o 
  12   0  16     1112.51     1099.50     69.88 o 
  14   0  16     7578.23     8101.13    255.59 o 
  16   0  16     1377.10     1267.97     83.95 o 
  18   0  16     2372.15     2533.11    111.24 o 
  20   0  16      302.98      380.94     54.71 o 
  22   0  16        7.68       -0.69     46.71 o 
  24   0  16       25.34       74.42     69.93 o 
  26   0  16      467.62      673.41     92.76 o 
  28   0  16        9.40      -10.99     50.73 o 
 -37   1  16      395.47      492.49    217.59 o 
 -35   1  16     1849.08     1983.27    286.23 o 
 -33   1  16      655.44      733.08    120.09 o 
 -31   1  16        0.17       -1.88     74.22 o 
 -29   1  16      226.62      275.11     70.17 o 
 -27   1  16     1942.74     1819.88    170.38 o 
 -25   1  16      267.76      210.78     49.58 o 
 -23   1  16     7205.97     7552.20    197.67 o 
 -21   1  16        2.05       -7.12     31.47 o 
 -19   1  16      266.27      243.72     45.27 o 
 -17   1  16      232.00      218.77     31.55 o 
 -15   1  16      164.03      134.07     31.27 o 
 -13   1  16     1142.80     1309.78     56.67 o 
 -11   1  16    40065.41    39615.25    692.47 o 
  -9   1  16     1230.03     1206.21     50.57 o 
  -7   1  16      947.37      900.43     44.30 o 
  -5   1  16       93.34       99.56     20.29 o 
  -3   1  16        3.94       11.39     16.31 o 
  -1   1  16       47.51       45.08     17.61 o 
   1   1  16     8086.86     7412.77    160.67 o 
   3   1  16       33.69       32.51     17.43 o 
   5   1  16      919.83      920.08     47.00 o 
   7   1  16      196.01      192.12     24.50 o 
   9   1  16        7.65       16.67     18.15 o 
  11   1  16     1255.07     1324.61     70.44 o 
  13   1  16     1869.79     1973.03     77.16 o 
  15   1  16        9.89       16.63     22.31 o 
  17   1  16      175.32      230.19     31.35 o 
  19   1  16       41.10      124.99     29.20 o 
  21   1  16      572.49      796.86     74.03 o 
  23   1  16     1145.73     1201.92    179.81 o 
  25   1  16      804.15      744.03     78.88 o 
  27   1  16      110.91      185.46     62.36 o 
 -32   2  16      858.18      860.39    154.43 o 
 -30   2  16      204.51      179.18     74.13 o 
 -28   2  16     3019.75     3262.25    505.57 o 
 -26   2  16      630.04      509.07    142.46 o 
 -24   2  16     1268.80     1181.51    200.20 o 
 -22   2  16       68.17      164.68     53.07 o 
 -20   2  16      816.50      834.58    130.20 o 
 -18   2  16     1816.67     2019.79    126.90 o 
 -16   2  16      531.62      609.78     61.71 o 
 -14   2  16      260.26      181.34     43.54 o 
 -12   2  16       14.71       57.81     34.34 o 
 -10   2  16      110.58      132.48     39.44 o 
  -8   2  16     2055.43     2013.15     97.51 o 
  -6   2  16     2236.40     2343.83    104.73 o 
  -4   2  16      829.60      705.88     74.25 o 
  -2   2  16      536.93      485.22     81.80 o 
   0   2  16      381.34      344.54     51.69 o 
   2   2  16      806.20      782.53     57.85 o 
   4   2  16     2001.35     2142.32    170.98 o 
   6   2  16     7155.39     7323.53    383.09 o 
   8   2  16       50.46       37.47     35.40 o 
  10   2  16       10.71       55.33     55.51 o 
  12   2  16       58.16      107.40     49.10 o 
  14   2  16        1.23      -55.23     41.81 o 
  16   2  16      402.45      429.86    250.48 o 
  18   2  16     1459.26     1614.68    118.17 o 
  20   2  16        9.96       12.53     46.91 o 
  22   2  16        0.08       58.33     53.34 o 
 -27   3  16      182.48       66.25     73.91 o 
 -25   3  16       23.73      -48.59     98.42 o 
 -23   3  16     1411.03     1356.05    187.61 o 
 -21   3  16       29.34        8.45     69.81 o 
 -19   3  16      297.62      303.73     76.94 o 
 -17   3  16       10.06        6.88     48.12 o 
 -15   3  16      537.63      401.78     71.47 o 
 -13   3  16       64.08       58.01     60.89 o 
 -11   3  16     3086.10     3184.36    228.73 o 
  -9   3  16       41.14       59.68     48.22 o 
  -7   3  16        0.22      -15.77     39.52 o 
  -5   3  16      196.41      185.78     65.79 o 
  -3   3  16      306.36      269.75     54.31 o 
  -1   3  16        1.10        5.00     44.50 o 
   1   3  16     3222.92     3417.96    150.21 o 
   3   3  16       10.50      -23.77     56.52 o 
   5   3  16        3.05      -24.22     72.42 o 
   7   3  16       22.36       20.90     74.22 o 
   9   3  16       17.46       78.14     76.16 o 
  11   3  16      316.39      268.45    175.69 o 
  13   3  16      439.76      454.76    128.28 o 
  15   3  16       19.25       82.07     78.28 o 
  17   3  16        8.18       -8.01     88.64 o 
  -8   4  16       38.88      -27.06     62.78 o 
  -6   4  16      356.87      326.44     93.16 o 
  -4   4  16        6.72       15.90     65.44 o 
  -2   4  16       12.49       79.01     85.61 o 
 -35   1  17        2.35      -12.67     77.60 o 
 -33   1  17       65.41      104.73     79.76 o 
 -31   1  17      451.77      370.26    189.06 o 
 -29   1  17        2.86       12.63     46.93 o 
 -27   1  17       92.17      107.90     47.16 o 
 -25   1  17        4.53       34.18     35.09 o 
 -23   1  17       92.14       53.67     36.07 o 
 -21   1  17       93.63      118.66     26.54 o 
 -19   1  17      637.74      688.36     59.95 o 
 -17   1  17        0.80       17.04     20.04 o 
 -15   1  17      202.66      236.19     38.13 o 
 -13   1  17       38.57       66.98     20.62 o 
 -11   1  17     4520.29     4516.92    223.38 o 
  -9   1  17       63.45       17.87     24.96 o 
  -7   1  17       28.41       25.84     16.87 o 
  -5   1  17       71.59       46.24     18.78 o 
  -3   1  17      347.31      320.19     28.37 o 
  -1   1  17      578.06      475.77     33.77 o 
   1   1  17      568.63      440.50     53.28 o 
   3   1  17        7.68       27.31     17.68 o 
   5   1  17      186.57      179.52     31.79 o 
   7   1  17       44.67       37.66     19.24 o 
   9   1  17      113.90       85.90     23.47 o 
  11   1  17       98.62       69.62     23.56 o 
  13   1  17      278.86      251.56     31.14 o 
  15   1  17      299.48      273.24     33.33 o 
  17   1  17      328.44      327.06     36.49 o 
  19   1  17       30.49       28.83     39.73 o 
  21   1  17       12.73       38.52     42.24 o 
  23   1  17       80.69      108.28     47.78 o 
  25   1  17      108.54       96.90     49.85 o 
 -32   2  17       73.67      106.11     74.24 o 
 -30   2  17      197.13      247.71     81.09 o 
 -28   2  17      141.96      122.35     73.54 o 
 -26   2  17      152.13      313.10     99.83 o 
 -24   2  17       18.76       17.14     65.84 o 
 -22   2  17        0.85       13.18     48.37 o 
 -20   2  17      877.53      843.76    137.91 o 
 -18   2  17      436.02      464.81     58.70 o 
 -16   2  17      721.39      909.19     73.31 o 
 -14   2  17       33.71       32.52     37.11 o 
 -12   2  17      154.01       53.69     38.22 o 
 -10   2  17      198.04      148.15     41.88 o 
  -8   2  17      851.46      756.91    101.03 o 
  -6   2  17     1303.16     1395.13     85.97 o 
  -4   2  17       47.74       87.66     38.63 o 
  -2   2  17     1116.93     1089.17     87.95 o 
   0   2  17      284.13      268.24     47.01 o 
   2   2  17      153.81      134.14     52.84 o 
   4   2  17      245.11      251.62     46.37 o 
   6   2  17       21.30        3.23     37.27 o 
   8   2  17      105.60       15.14     39.78 o 
  10   2  17      291.98      298.05    129.42 o 
  12   2  17      128.19      165.42     72.62 o 
  14   2  17       27.79       63.33     52.06 o 
  16   2  17      271.15      230.35    167.11 o 
  18   2  17        1.39       61.92     73.78 o 
  20   2  17      134.24       83.63     59.37 o 
  22   2  17        5.70       79.73     52.96 o 
 -25   3  17      601.90      457.56    102.58 o 
 -23   3  17       70.89       75.57     64.82 o 
 -21   3  17       46.79       65.64    101.05 o 
 -19   3  17      177.11      118.28     70.40 o 
 -17   3  17       74.18      163.94     92.56 o 
 -15   3  17      110.79      115.67     56.11 o 
 -13   3  17       31.50       59.91     54.33 o 
 -11   3  17        2.73       19.02     44.75 o 
  -9   3  17      572.68      549.72     75.01 o 
  -7   3  17        3.65       42.10     46.11 o 
  -5   3  17       94.97       88.17     46.79 o 
  -3   3  17      115.42      103.55     52.70 o 
  -1   3  17      727.68      609.39     76.33 o 
   1   3  17       16.18       14.89     46.22 o 
   3   3  17      104.92      111.83     87.83 o 
   5   3  17      420.12      455.80    109.46 o 
   7   3  17       24.49       -4.28     65.05 o 
   9   3  17       27.68      103.76     88.75 o 
  11   3  17      695.98     1006.18    149.26 o 
  13   3  17       21.11       98.46     82.60 o 
  15   3  17        0.58       41.16     96.03 o 
 -34   0  18       84.41      126.28     86.09 o 
 -32   0  18     1626.23     1597.27    185.05 o 
 -30   0  18      339.66      361.35     82.89 o 
 -28   0  18     2994.93     2600.89    167.32 o 
 -26   0  18      511.51      531.86     86.88 o 
 -24   0  18       54.45      119.84     65.43 o 
 -22   0  18       97.66      122.89     68.50 o 
 -20   0  18      222.58      176.52    131.35 o 
 -18   0  18       34.35        8.99     46.65 o 
 -16   0  18     4140.54     4364.08    284.39 o 
 -14   0  18    22795.62    23503.62    621.37 o 
 -12   0  18     2036.26     2224.36    133.12 o 
 -10   0  18     6534.23     6987.28    197.62 o 
  -8   0  18     4957.13     5349.50    187.45 o 
  -6   0  18      268.34      170.42     42.32 o 
  -4   0  18     2054.23     2000.27     85.40 o 
  -2   0  18      301.01      349.11     68.53 o 
   0   0  18      679.42      730.81     55.59 o 
   2   0  18     1845.42     1782.76     96.59 o 
   4   0  18      592.80      639.23     93.98 o 
   6   0  18     1784.00     1952.48     89.39 o 
   8   0  18      831.16      833.46     95.49 o 
  10   0  18     1390.14     1366.17    134.36 o 
  12   0  18     2035.03     2197.24    114.07 o 
  14   0  18      896.05      851.87     70.11 o 
  16   0  18      174.97      125.97     43.76 o 
  18   0  18     2350.28     2357.37    113.85 o 
  20   0  18      709.21      642.94     82.97 o 
  22   0  18      104.75      115.06     55.93 o 
  24   0  18      277.47      265.95    231.39 o 
 -35   1  18        7.93      -47.91     84.80 o 
 -33   1  18      127.28      169.79     94.78 o 
 -31   1  18     1949.47     1920.35    173.28 o 
 -29   1  18      378.44      375.36     75.05 o 
 -27   1  18      192.22      173.09     76.22 o 
 -25   1  18       29.98       34.46     38.91 o 
 -23   1  18       31.42       42.44     25.74 o 
 -21   1  18      793.76      819.04     70.11 o 
 -19   1  18       99.86      104.64     34.96 o 
 -17   1  18      182.22      124.55     25.07 o 
 -15   1  18     2155.08     2226.73    118.09 o 
 -13   1  18       15.41       56.89     20.95 o 
 -11   1  18      313.65      329.19     36.92 o 
  -9   1  18        0.09       16.90     17.87 o 
  -7   1  18       15.90       45.42     19.35 o 
  -5   1  18      182.17      148.63     23.99 o 
  -3   1  18     6064.44     6198.61    135.41 o 
  -1   1  18        9.72        1.43     18.96 o 
   1   1  18     8257.04     8540.87    227.82 o 
   3   1  18      364.77      293.11     38.77 o 
   5   1  18     2274.68     2153.11     70.65 o 
   7   1  18       45.04       22.91     19.81 o 
   9   1  18     1684.60     1715.64     73.22 o 
  11   1  18      358.95      281.33     51.27 o 
  13   1  18     3973.08     4210.92    107.91 o 
  15   1  18      134.26      183.32     38.41 o 
  17   1  18       48.38       26.24     41.13 o 
  19   1  18        4.62       22.79     42.17 o 
  21   1  18        0.58       30.31     44.21 o 
  23   1  18       33.97       32.47     46.73 o 
 -30   2  18      333.03      377.37     94.98 o 
 -28   2  18      316.33      235.18     90.52 o 
 -26   2  18      780.27      713.88    106.82 o 
 -24   2  18      170.68      140.54     68.08 o 
 -22   2  18      145.77      160.09     56.18 o 
 -20   2  18     1994.55     1850.79    116.02 o 
 -18   2  18       45.32       45.81     39.59 o 
 -16   2  18     2147.95     2062.27    143.46 o 
 -14   2  18     1131.70     1164.85     81.49 o 
 -12   2  18      110.70       87.94     40.67 o 
 -10   2  18      557.99      352.11     52.10 o 
  -8   2  18      687.60      624.90     65.40 o 
  -6   2  18        1.19       56.46     39.82 o 
  -4   2  18      886.98      931.54    120.84 o 
  -2   2  18     1304.33     1173.63     74.58 o 
   0   2  18      137.84      157.18     41.46 o 
   2   2  18      123.60      128.49     44.75 o 
   4   2  18     1924.20     1808.78    113.19 o 
   6   2  18      889.35     1021.98     96.48 o 
   8   2  18        4.51       28.38     79.23 o 
  10   2  18       26.99       74.94     49.42 o 
  12   2  18      177.94      165.98     61.06 o 
  14   2  18     1014.81     1103.28    139.58 o 
  16   2  18       24.45       68.24     72.64 o 
  18   2  18      356.18      425.68    111.59 o 
  20   2  18        5.88       18.80     61.53 o 
 -23   3  18       28.25       86.86     79.27 o 
 -21   3  18       41.76       82.87     71.88 o 
 -19   3  18       61.39       40.31     88.65 o 
 -17   3  18      107.28      219.98     74.49 o 
 -15   3  18      290.72      268.40     95.80 o 
 -13   3  18       35.63       32.94     54.13 o 
 -11   3  18      492.69      481.09     75.94 o 
  -9   3  18        3.37       28.98     47.81 o 
  -7   3  18        5.04       37.84     50.38 o 
  -5   3  18        6.56       43.27     47.06 o 
  -3   3  18      192.25      217.74     59.09 o 
  -1   3  18      140.40      109.58     55.02 o 
   1   3  18     1454.87     1785.45    173.78 o 
   3   3  18      105.05       15.03     79.17 o 
   5   3  18       23.26      159.73    120.20 o 
   7   3  18       12.50       33.06     80.14 o 
   9   3  18       82.30       -1.25    102.54 o 
  11   3  18       49.46       93.72     93.43 o 
 -33   1  19        3.23      223.38    111.83 o 
 -31   1  19       41.31       61.35     85.52 o 
 -29   1  19        7.15       35.71     56.20 o 
 -27   1  19      189.05      106.85     58.45 o 
 -25   1  19       92.18       45.82     58.20 o 
 -23   1  19      670.52      791.45     69.15 o 
 -21   1  19      635.29      578.90     41.90 o 
 -19   1  19      177.86      153.16     38.97 o 
 -17   1  19      658.60      677.70     67.67 o 
 -15   1  19     2306.41     2324.07     86.14 o 
 -13   1  19       29.92       41.06     23.29 o 
 -11   1  19       64.16       67.23     21.44 o 
  -9   1  19       73.35       72.99     37.68 o 
  -7   1  19      749.22      784.96     43.52 o 
  -5   1  19        0.10       42.16     21.51 o 
  -3   1  19      286.09      231.91     30.30 o 
  -1   1  19       77.83      105.64     23.21 o 
   1   1  19      652.39      716.09     53.53 o 
   3   1  19       10.18       49.08     22.10 o 
   5   1  19       72.57       61.77     23.19 o 
   7   1  19       66.71       72.68     30.75 o 
   9   1  19        5.42       22.05     23.21 o 
  11   1  19      115.87       86.04     27.29 o 
  13   1  19      199.38      198.75     31.03 o 
  15   1  19      331.00      296.04     53.85 o 
  17   1  19        5.81       61.10     42.96 o 
  19   1  19      125.66      111.98     47.34 o 
  21   1  19       40.00       66.99     49.12 o 
 -30   2  19        0.85       43.50     71.61 o 
 -28   2  19        7.10       40.98     72.25 o 
 -26   2  19        1.84       -6.45     67.29 o 
 -24   2  19       37.34       87.49     57.46 o 
 -22   2  19       18.99      -10.50     47.77 o 
 -20   2  19        9.39        1.54     46.20 o 
 -18   2  19        5.73       13.37     39.81 o 
 -16   2  19       32.52       37.74     43.06 o 
 -14   2  19        6.97        9.76     40.19 o 
 -12   2  19       22.61       59.15     43.73 o 
 -10   2  19        1.15       16.02     41.58 o 
  -8   2  19      271.69      287.61     54.87 o 
  -6   2  19       80.03      119.10     48.28 o 
  -4   2  19      294.70      305.34     66.59 o 
  -2   2  19        0.19       -4.85     36.77 o 
   0   2  19      691.39      656.95    104.28 o 
   2   2  19      309.61      139.35     59.55 o 
   4   2  19      102.44      135.16     50.93 o 
   6   2  19      205.82      174.90     51.71 o 
   8   2  19      110.78       11.21     81.52 o 
  10   2  19       96.61      135.32     73.42 o 
  12   2  19       41.84      119.53     53.52 o 
  14   2  19        4.43      134.98     72.05 o 
  16   2  19      182.25      234.42     88.88 o 
  18   2  19      326.32      281.29     73.19 o 
 -21   3  19      115.97      100.25     80.27 o 
 -19   3  19      328.75      198.10     81.03 o 
 -17   3  19        0.60      141.27     63.27 o 
 -15   3  19        7.91       83.06     60.16 o 
 -13   3  19       59.17      136.89     57.84 o 
 -11   3  19      132.90      143.21     57.59 o 
  -9   3  19      289.07      291.40     68.88 o 
  -7   3  19       59.47       75.51     54.84 o 
  -5   3  19        2.61       13.42     52.10 o 
  -3   3  19       41.57       -0.73     49.89 o 
  -1   3  19      434.08      477.05     74.03 o 
   1   3  19      104.92      152.13     64.06 o 
   3   3  19       24.65       86.37     85.69 o 
   5   3  19       82.21      159.35     89.20 o 
   7   3  19       96.04       97.96     94.25 o 
   9   3  19       20.74       41.33     89.72 o 
 -34   0  20       50.40       71.50    103.40 o 
 -32   0  20        6.76       18.16     98.82 o 
 -30   0  20     1653.22     1500.89    201.36 o 
 -28   0  20     1097.68     1254.62    183.91 o 
 -26   0  20     1202.65     1370.82    137.19 o 
 -24   0  20       57.91      -31.95     57.14 o 
 -22   0  20      934.69      926.85    117.23 o 
 -20   0  20     2505.34     2461.00    215.23 o 
 -18   0  20       24.80      -45.62     54.61 o 
 -16   0  20      564.18      455.85     82.71 o 
 -14   0  20     1149.52     1065.95    114.35 o 
 -12   0  20     2623.86     2865.30    135.67 o 
 -10   0  20     5600.66     5491.66    196.83 o 
  -8   0  20     2701.70     2882.16    270.96 o 
  -6   0  20     2473.74     2502.03    100.98 o 
  -4   0  20     1564.49     1595.14    155.52 o 
  -2   0  20     3302.83     3514.66    121.00 o 
   0   0  20      120.21      103.59     38.81 o 
   2   0  20     2302.67     2510.15    121.48 o 
   4   0  20     1261.47     1360.35     81.10 o 
   6   0  20     1424.15     1607.18    118.73 o 
   8   0  20       38.79       27.05     32.73 o 
  10   0  20       83.66       90.20     40.58 o 
  12   0  20      316.92      349.68     52.36 o 
  14   0  20      235.07      248.64     53.20 o 
  16   0  20      126.78      176.06     54.23 o 
  18   0  20       48.40       71.02     49.49 o 
  20   0  20        2.05       17.81     48.91 o 
 -33   1  20       32.94      -20.88     98.53 o 
 -31   1  20     1726.60     1468.28    199.78 o 
 -29   1  20        9.62      -31.68     65.63 o 
 -27   1  20       70.52       80.68     58.85 o 
 -25   1  20      146.06      166.85     56.63 o 
 -23   1  20     1711.60     1643.39     95.04 o 
 -21   1  20       18.52       15.30     39.71 o 
 -19   1  20     5344.67     5774.87    153.32 o 
 -17   1  20       86.60      104.31     29.71 o 
 -15   1  20      475.75      446.03     49.63 o 
 -13   1  20      161.55      154.76     26.67 o 
 -11   1  20     1952.80     1945.14    156.25 o 
  -9   1  20        4.39       27.03     20.81 o 
  -7   1  20      286.42      262.56     29.93 o 
  -5   1  20      789.90      816.79     64.93 o 
  -3   1  20      557.76      682.96     43.16 o 
  -1   1  20       39.13       32.01     23.18 o 
   1   1  20      174.53      126.36     26.51 o 
   3   1  20      181.38      189.06     26.81 o 
   5   1  20       54.21       52.20     24.44 o 
   7   1  20      237.60      202.25     29.75 o 
   9   1  20     1841.23     1914.52    184.83 o 
  11   1  20      284.82      274.67     58.02 o 
  13   1  20      142.27       64.52     39.37 o 
  15   1  20      182.19      128.94     46.31 o 
  17   1  20       26.39       34.83     42.16 o 
  19   1  20        2.51       -8.01     44.81 o 
 -28   2  20      514.90      586.03    103.69 o 
 -26   2  20      255.35      296.20     86.40 o 
 -24   2  20     1335.27     1288.71    143.98 o 
 -22   2  20      526.55      444.53     83.97 o 
 -20   2  20     1783.43     2055.31    125.49 o 
 -18   2  20     1656.42     1624.46    102.53 o 
 -16   2  20       11.06       31.85     43.31 o 
 -14   2  20      996.65      998.93    103.48 o 
 -12   2  20       59.81       87.99     46.96 o 
 -10   2  20      140.45      130.75     48.13 o 
  -8   2  20     1279.29     1383.10     94.63 o 
  -6   2  20      778.37      680.52     67.32 o 
  -4   2  20       57.47       75.61     42.72 o 
  -2   2  20      356.98      366.96     57.23 o 
   0   2  20      369.68      293.60     62.91 o 
   2   2  20        2.92        1.00     46.21 o 
   4   2  20      736.06      685.33     78.07 o 
   6   2  20      883.87      930.55     88.99 o 
   8   2  20       49.72       53.32     50.38 o 
  10   2  20      354.37      452.57     74.34 o 
  12   2  20      587.20      723.19     86.99 o 
  14   2  20      104.67      263.82    122.42 o 
  16   2  20      924.36      808.24    118.68 o 
 -19   3  20      479.12      764.04    118.53 o 
 -17   3  20       27.53      -56.79     57.24 o 
 -15   3  20        4.96        8.05     62.53 o 
 -13   3  20       76.22       60.87     56.08 o 
 -11   3  20      218.11      181.50     62.61 o 
  -9   3  20       35.28      105.97     59.85 o 
  -7   3  20       81.90      120.03     63.07 o 
  -5   3  20       33.12        7.24     54.97 o 
  -3   3  20      166.24       99.11     58.13 o 
  -1   3  20        8.57       60.38     55.26 o 
   1   3  20      233.47      123.36     91.35 o 
   3   3  20      107.49      171.48    102.02 o 
   5   3  20        0.65       10.62     98.64 o 
   7   3  20       64.03       71.02    102.68 o 
 -31   1  21       78.93       42.19     92.67 o 
 -29   1  21        3.34       40.52     72.60 o 
 -27   1  21      343.68      349.39     84.84 o 
 -25   1  21        0.14       55.29     64.63 o 
 -23   1  21       26.22       46.67     48.55 o 
 -21   1  21      218.55      254.45     57.35 o 
 -19   1  21      175.23      111.76     48.98 o 
 -17   1  21        6.62       24.53     39.60 o 
 -15   1  21      435.25      394.27     64.68 o 
 -13   1  21      240.89      244.61     36.35 o 
 -11   1  21      104.17       64.30     24.29 o 
  -9   1  21      668.29      622.92     59.18 o 
  -7   1  21      516.78      517.69     50.59 o 
  -5   1  21      294.10      282.71     43.71 o 
  -3   1  21      202.47      173.37     31.11 o 
  -1   1  21      359.38      344.08     34.72 o 
   1   1  21      326.53      291.51     48.92 o 
   3   1  21       23.11       33.90     24.75 o 
   5   1  21       70.49       39.35     24.94 o 
   7   1  21       34.64      110.86     66.12 o 
   9   1  21       28.74       70.20     46.44 o 
  11   1  21       12.62       66.93     50.16 o 
  13   1  21      296.60      225.88     63.62 o 
  15   1  21       41.81       45.98     50.54 o 
  17   1  21       38.31       73.19     82.75 o 
 -26   2  21      980.50      803.57    112.18 o 
 -24   2  21      232.94      205.65     65.49 o 
 -22   2  21       52.86       56.02     57.97 o 
 -20   2  21      101.15      134.42     62.44 o 
 -18   2  21       12.59      -43.15     50.85 o 
 -16   2  21        0.03       67.26     53.44 o 
 -14   2  21      298.71      414.69     69.55 o 
 -12   2  21        2.98      -45.86     44.55 o 
 -10   2  21        9.98      101.19     52.49 o 
  -8   2  21        1.26       32.09     51.81 o 
  -6   2  21        0.00       31.01     49.19 o 
  -4   2  21       33.17       10.24     48.24 o 
  -2   2  21      189.20      290.95     73.52 o 
   0   2  21       15.73       38.74     56.50 o 
   2   2  21       38.69       38.85     58.24 o 
   4   2  21       11.26       81.12     60.11 o 
   6   2  21      106.29      103.10     66.49 o 
   8   2  21       70.73       82.84     57.10 o 
  10   2  21       19.94      101.93     59.58 o 
  12   2  21       12.60      -19.73     67.26 o 
  14   2  21        0.29       61.92     76.85 o 
 -15   3  21        3.76       29.37     65.90 o 
 -13   3  21       91.59      106.08     64.79 o 
 -11   3  21        2.42       -0.87     60.33 o 
  -9   3  21      143.41       94.59     62.20 o 
  -7   3  21        1.86       -8.11     60.29 o 
  -5   3  21        6.92       44.89     63.60 o 
  -3   3  21        4.72       54.53     62.44 o 
  -1   3  21      116.18       95.59     66.07 o 
   1   3  21      172.89      245.86    111.47 o 
 -30   0  22       13.33      -69.36     93.24 o 
 -28   0  22     2643.55     2401.99    258.70 o 
 -26   0  22      154.92      199.07    115.84 o 
 -24   0  22      452.26      845.04    164.60 o 
 -22   0  22      116.72      130.28    102.39 o 
 -20   0  22        0.01      -45.76     80.37 o 
 -18   0  22     2920.72     3261.19    284.16 o 
 -16   0  22     2088.75     1868.85    223.81 o 
 -14   0  22      298.05      321.63    116.41 o 
 -12   0  22      567.79      505.43    105.90 o 
 -10   0  22      343.04      450.90     88.09 o 
  -8   0  22        0.93       23.55     34.55 o 
  -6   0  22      786.93      937.76     70.17 o 
  -4   0  22     2291.45     2482.63    131.47 o 
  -2   0  22     2087.50     2130.35    114.33 o 
   0   0  22       29.80        1.49     40.90 o 
   2   0  22     2014.42     1994.15    132.17 o 
   4   0  22     1492.38     1742.99    132.94 o 
   6   0  22      204.61      200.67     50.81 o 
   8   0  22      357.24      384.73     63.14 o 
  10   0  22      275.45      248.48     56.42 o 
  12   0  22       29.31       46.21     46.15 o 
  14   0  22       75.47       23.70     45.59 o 
  16   0  22      358.18      455.00     86.04 o 
 -29   1  22        0.85       -9.35     69.69 o 
 -27   1  22     1350.78     1352.08    143.69 o 
 -25   1  22      211.52      417.08     95.77 o 
 -23   1  22     3712.06     4140.12    234.74 o 
 -21   1  22      603.28      595.56    130.28 o 
 -19   1  22       24.49       47.77     47.53 o 
 -17   1  22      188.14      201.31     55.16 o 
 -15   1  22      266.44      193.15     86.41 o 
 -13   1  22      517.18      565.17     72.89 o 
 -11   1  22     6015.73     6496.93    209.27 o 
  -9   1  22      639.77      699.61    101.14 o 
  -7   1  22      903.97      860.25     56.14 o 
  -5   1  22       18.06       23.07     24.85 o 
  -3   1  22      187.98      140.87     57.01 o 
  -1   1  22        2.56       21.54     50.93 o 
   1   1  22     2778.65     2747.05    134.81 o 
   3   1  22      234.84      155.91     62.17 o 
   5   1  22        2.72       34.01     58.40 o 
   7   1  22      187.45      246.69     58.72 o 
   9   1  22      232.17      121.34     59.46 o 
  11   1  22       45.51       75.51     48.99 o 
  13   1  22      604.07      590.74     81.04 o 
  15   1  22      329.19      292.88     65.79 o 
 -24   2  22      354.49      512.92     84.82 o 
 -22   2  22      129.26       99.35     63.60 o 
 -20   2  22      297.91      278.18     70.72 o 
 -18   2  22      522.78      565.67    105.42 o 
 -16   2  22      374.15      337.23     71.41 o 
 -14   2  22      255.58      232.51     65.07 o 
 -12   2  22      107.09       64.54     55.43 o 
 -10   2  22      814.30      871.15     98.38 o 
  -8   2  22      581.24      590.17     86.76 o 
  -6   2  22      509.85      556.01     76.97 o 
  -4   2  22      393.73      315.58     64.56 o 
  -2   2  22      219.12      172.06     68.07 o 
   0   2  22        1.16      -11.63     55.92 o 
   2   2  22      175.61      201.52    128.42 o 
   4   2  22      541.86      704.27     95.78 o 
   6   2  22      522.01      688.63     90.66 o 
   8   2  22       35.59       27.53     65.74 o 
  10   2  22        4.34       12.64     67.32 o 
 -27   1  23      118.54      173.29     88.47 o 
 -25   1  23       48.18       52.22     71.78 o 
 -23   1  23      430.28      346.73     91.82 o 
 -21   1  23       10.00       62.76     69.15 o 
 -19   1  23       31.18      -18.00     62.37 o 
 -17   1  23      147.69       74.36     56.08 o 
 -15   1  23       40.54       47.42     50.16 o 
 -13   1  23       12.95       34.75     50.75 o 
 -11   1  23      233.37      209.57     58.63 o 
  -9   1  23        0.33       -5.05     44.97 o 
  -7   1  23       36.08       -3.87     50.82 o 
  -5   1  23        5.99       52.94     53.12 o 
  -3   1  23       65.67       82.20     59.80 o 
  -1   1  23        8.99       -4.53     51.80 o 
   1   1  23      117.71      122.16     47.62 o 
   3   1  23      220.56      205.46     51.87 o 
   5   1  23        2.32      125.91     78.52 o 
   7   1  23       81.67      119.43     74.39 o 
   9   1  23        9.89       65.84     58.17 o 
  11   1  23       82.84       86.82     49.60 o 
  13   1  23       20.74       60.04     53.91 o 
 -22   2  23      164.46      112.37     66.70 o 
 -20   2  23        4.75       12.63     61.93 o 
 -18   2  23      213.51      157.82     68.05 o 
 -16   2  23        6.10       61.83     58.71 o 
 -14   2  23        5.54       -5.14     55.61 o 
 -12   2  23        0.14       83.47     60.13 o 
 -10   2  23       61.30       74.10     62.90 o 
  -8   2  23      146.87       64.32     59.79 o 
  -6   2  23      508.80      505.88     80.19 o 
  -4   2  23       62.08        6.88     62.63 o 
  -2   2  23       59.94       85.22     68.72 o 
   0   2  23       68.88        7.86     76.32 o 
   2   2  23        0.26      -31.30     64.13 o 
   4   2  23        1.51        3.61     65.31 o 
   6   2  23       51.19       95.96     66.93 o 
   8   2  23        5.20      -29.64     59.43 o 
 -26   0  24      503.03      183.91    119.27 o 
 -24   0  24       18.54       56.77    109.26 o 
 -22   0  24       18.04     -144.58     86.09 o 
 -20   0  24      534.81      718.34    168.61 o 
 -18   0  24      171.62       68.79    103.11 o 
 -16   0  24     1725.68     1697.95    226.67 o 
 -14   0  24        0.26       -7.87     92.53 o 
 -12   0  24      290.83      438.79    105.76 o 
 -10   0  24        0.00       -5.79     50.07 o 
  -8   0  24       51.22       36.64     47.75 o 
  -6   0  24        7.46       41.99     48.39 o 
  -4   0  24      775.68      720.56     86.65 o 
  -2   0  24      226.21      168.85     61.92 o 
   0   0  24     1212.43     1518.00    121.87 o 
   2   0  24      665.72      640.97    156.38 o 
   4   0  24      217.83      133.88    110.33 o 
   6   0  24      143.87       83.07     56.80 o 
   8   0  24      527.81      628.14     92.80 o 
  10   0  24        0.84       31.42     46.31 o 
  12   0  24      701.99      696.01    135.16 o 
 -25   1  24       17.57       54.17    154.52 o 
 -23   1  24      333.64      358.98     98.44 o 
 -21   1  24       18.68       52.12     76.10 o 
 -19   1  24       26.81       70.86     75.87 o 
 -17   1  24      147.57      262.96     85.47 o 
 -15   1  24      494.19      439.68     77.86 o 
 -13   1  24      361.08      379.93     73.64 o 
 -11   1  24       87.82      103.17     54.24 o 
  -9   1  24       23.68      106.44     55.77 o 
  -7   1  24       14.25       39.85     57.78 o 
  -5   1  24      566.61      688.54    166.23 o 
  -3   1  24      772.44      537.93     86.81 o 
  -1   1  24      134.82      133.78     47.82 o 
   1   1  24     1191.02     1593.34    100.51 o 
   3   1  24      294.33      267.23     56.90 o 
   5   1  24       33.32      151.80    107.34 o 
   7   1  24      256.88      267.64     74.61 o 
   9   1  24       74.65       80.56     52.30 o 
 -18   2  24      141.75       64.31     75.63 o 
 -16   2  24      294.87      169.41     66.23 o 
 -14   2  24      411.31      354.71     76.14 o 
 -12   2  24      195.88      240.46     71.55 o 
 -10   2  24       51.38       48.23     61.97 o 
  -8   2  24      602.86      419.98     77.52 o 
  -6   2  24      312.68      293.20     80.37 o 
  -4   2  24       34.71       74.03     66.50 o 
  -2   2  24        2.22       57.27     79.67 o 
   0   2  24      125.20      198.69     81.61 o 
   2   2  24       44.56       62.24     78.49 o 
   4   2  24        3.01       47.46     59.61 o 
 -23   1  25      132.33       -1.07     83.34 o 
 -21   1  25        6.09      127.02    113.91 o 
 -19   1  25        3.14       18.04     74.31 o 
 -17   1  25        5.20       -3.95     74.34 o 
 -15   1  25        3.48       22.69     75.54 o 
 -13   1  25       34.62      -37.67     93.96 o 
 -11   1  25      545.13      630.36     89.41 o 
  -9   1  25        4.46       15.73     59.22 o 
  -7   1  25       97.94      109.16     62.32 o 
  -5   1  25       35.49        3.59     57.07 o 
  -3   1  25        8.81        7.24     44.28 o 
  -1   1  25       41.72       63.90     45.24 o 
   1   1  25        6.67       56.68     46.26 o 
   3   1  25        0.03       60.42     54.78 o 
   5   1  25        1.20       58.82     59.04 o 
   7   1  25       86.98       58.87     64.87 o 
 -12   2  25        5.90       27.69     62.74 o 
 -10   2  25       76.99      135.45     68.85 o 
  -8   2  25        1.09       91.19     69.19 o 
  -6   2  25       71.46      115.07     81.13 o 
  -4   2  25        9.97      -13.42     73.85 o 
 -22   0  26     1233.99     1130.63    210.65 o 
 -20   0  26      462.75      489.95    152.59 o 
 -18   0  26       95.45       93.96    118.41 o 
 -16   0  26       18.17       69.85     58.62 o 
 -14   0  26      715.41      730.01    115.41 o 
 -12   0  26       93.87       73.74    112.55 o 
 -10   0  26      439.01      320.42     71.38 o 
  -8   0  26      390.66      408.12     76.51 o 
  -6   0  26       67.81        1.94     49.36 o 
  -4   0  26      139.00       60.52     49.16 o 
  -2   0  26      152.21       81.42     57.40 o 
   0   0  26      527.19      548.15     87.66 o 
   2   0  26      141.55       10.33     49.63 o 
   4   0  26      176.01      136.00     66.02 o 
 -19   1  26      352.79      392.56    102.07 o 
 -17   1  26      462.78      394.57    201.00 o 
 -15   1  26       31.64       44.87     81.69 o 
 -13   1  26      166.17      118.59    182.34 o 
 -11   1  26      133.16       87.40     85.97 o 
  -9   1  26      175.00      344.89     77.75 o 
  -7   1  26       19.22       41.09     60.35 o 
  -5   1  26      633.68      671.00     75.75 o 
  -3   1  26      124.67       94.94     51.83 o 
  -1   1  26       37.63       12.45     45.09 o 
   1   1  26       30.38       -4.99     53.59 o 
   3   1  26       13.47       81.30     65.96 o 
 -11   1  27        3.60       -9.03     82.51 o 
  -9   1  27       56.58       76.72     89.13 o 
  -7   1  27        7.50      -43.28     63.22 o 
